# Supplementary material for: MiR-34a regulates the invasive capacity of canine osteosarcoma cell lines
Source: PLoS One. 2018 Jan 2;13(1):e0190086. doi: 10.1371/journal.pone.0190086 (PMC5749745; doi:10.1371/journal.pone.0190086)
Supplement: S1 Table — Clinical patient data including age, sex, breed, histopathological diagnosis, and primary tumor location. (XLS) [file pone.0190086.s001.xls]

## Sheet: Sheet1
Clinical Patient Information
	Breed	Sex/Neuter Status	Age (Yrs)	Primary Tumor Location	Histopathologic Diagnosis
1	Greyhound	MC	7	Distal femur	Osteoblastic osteosarcoma
2	Great Pyrenes	MC	8	Right distal radius	Osteoblastic osteosarcoma
3	Golden Retriever	FS	6.5	Left distal radius	Osteoblastic osteosarcoma
4	German Shepherd	F	5	Right distal tibia	Osteosarcoma with fibrosis
5	Greyhound	MC	8	Left proximal humerus	Poorly-differentiated osteosarcoma
6	Greyhound	FS	14	Right distal radius	Moderately-differentiated osteosarcoma
7	Greyhound	FS	11	Right distal femur	Mixed oteoblastic/osteolytic osteosarcoma
8	Greyhound	MC	10	Left proximal tibia	Well-differentiated osteosarcoma
9	Rottweiler	FS	8	Left distal tibia	Osteoblastic osteosarcoma
10	Greyhound	FS	NR	NR	Osteosarcoma
11	Greyhound	MN	11	Left proximal humerus	Osteoblastic osteosarcoma
12	Mixed Breed	M	NR	NR	Osteosarcoma
13	Golden Retriever	FS	2	NR	Osteoblastic osteosarcoma
14	Greyhound	MC	9	Right proximal tibia	Fibroblastic osteosarcoma
15	Rottweiler	F	NR	Right distal femur	Osteosarcoma
16	Great Pyrenes	MC	9	Right distal radius	Chondroblastic osteosarcoma
17	Rottweiler	FS	11	Right distal ulna	Fibroblastic osteosarcoma
18	Rottweiler	FS	12	Left distal radius	Osteoblastic osteosarcoma
19	Rottweiler	M	10	Left proximal humerus	Chondroblastic osteosarcoma
20	Golden Retriever	NR	NR	NR	Osteosarcoma
	FS - spayed female; F - female; MC - neutered male; M - male; NR - not recorded
