# Supplementary material for: MiR-34a regulates the invasive capacity of canine osteosarcoma cell lines
Source: PLoS One. 2018 Jan 2;13(1):e0190086. doi: 10.1371/journal.pone.0190086 (PMC5749745; doi:10.1371/journal.pone.0190086)
Supplement: S2 Table — Gene transcripts differentially expression in canine OSA8 cells expressing empty vector (EV) or miR-34a as determined by one-way ANOVA comparison test (p < 0.0001). (XLSM) [file pone.0190086.s002.xlsm]

## Sheet: final test results-from DeSeq
S2 Table. Differentially expressed transcripts (fold change ≥ 1.5 or ≤ -1.5) in canine OSA8 cells overexpressing miR-34a
* Bold, italicized genes represent predicted miR-34a targets
GeneName	Chromosome	Start	End	Strand	Length	OSA8-EV1	OSA8-EV2	OSA8-EV3	OSA8-miR.34a1	OSA8-miR.34a2	OSA8-miR.34a3	mir34a vs EV log2FC	mir34a vs EV Fold Change	mir34a vs EV P-value
cfa-mir-34a	5	62485832	62485897	-	66	0	0	0	11.6564	11.6266	11.4553	7.23021	150.145	1.43e-202
PICALM	21;21;21;21;21;21;21;21;21;21;21;21;21;21;21;21;21;21;21;21;21;21;21	13437970;13438046;13472331;13476077;13479562;13486977;13489535;13492128;13494416;13496658;13498631;13499033;13501203;13506614;13515542;13517271;13517499;13517713;13520654;13522071;13523588;13537260;13538650	13438041;13438328;13472473;13476152;13479664;13487076;13489646;13492234;13494457;13496743;13498754;13499169;13501306;13506742;13515649;13517402;13517529;13517812;13520677;13522130;13523704;13537362;13542014	+;+;+;+;+;+;+;+;+;+;+;+;+;+;+;+;+;+;+;+;+;+;+	5658	7.81378	7.3837	7.99435	0	1	0	-3.90093	-14.9381	7.06e-48
ATAD1	26;26;26;26;26;26;26;26;26;26;26	37749750;37753271;37759874;37762741;37768482;37772536;37774927;37777021;37790264;37790588;37793989	37751504;37753404;37759924;37762830;37768588;37772736;37775047;37777119;37790435;37790602;37794149	-;-;-;-;-;-;-;-;-;-;-	2906	7.59246	6.98868	7.55459	0	0	1	-3.66484	-12.6832	9.57e-42
ARMCX2	X	75517407	75519218	-	1812	8.96578	8.5157	8.74147	4.58496	5.12928	5.49185	-2.84792	-7.1996	3.99e-39
PEG10	14;14;14	20121414;20127647;20128856	20121668;20128853;20133980	+;+;+	6587	11.5694	11.4025	10.0056	4.16993	4.90689	4.58496	-3.54982	-11.7112	8.71e-37
ENSCAFG00000019046	X;X;X	119870193;119872427;119873106	119870305;119872524;119874265	+;+;+	1371	7.06609	6.59991	6.90689	0	0	0	-3.39635	-10.5294	4.43e-34
ENSCAFG00000014436	X;X;X;X;X	106183890;106184715;106185200;106187192;106200795	106184144;106184808;106185319;106187372;106201175	-;-;-;-;-	1031	8	7.44294	7.90087	3.45943	4.24793	3.80735	-2.85955	-7.25789	2.9e-33
ENSCAFG00000020060	9;9;9	55100533;55100639;55100761	55100634;55100758;55100964	+;+;+	426	9.79604	9.51175	10.137	6.45943	6.96578	6.20945	-2.44651	-5.45097	3.62e-26
P3H3	27;27;27;27;27;27;27;27;27;27;27;27;27;27;27	38183004;38183313;38184272;38184429;38184762;38185268;38189295;38189535;38189731;38191398;38191930;38192539;38192746;38193267;38194318	38183174;38183453;38184347;38184546;38184912;38185369;38189419;38189602;38189783;38191487;38192066;38192670;38192944;38193419;38195210	-;-;-;-;-;-;-;-;-;-;-;-;-;-;-	2609	8.53528	8.51175	8.62936	4.58496	5.35755	4.24793	-2.60653	-6.09039	8.01e-25
REEP2	11;11;11;11;11;11;11;11	26026078;26028515;26028874;26030095;26030389;26030864;26031115;26031330	26026859;26028587;26028950;26030215;26030502;26031011;26031245;26032603	+;+;+;+;+;+;+;+	2720	6.94251	6.94251	7.39232	2	3.16993	3.16993	-2.5976	-6.05277	6.1e-22
ZNF280B	26	27074456	27076087	-	1632	6.40939	6.26679	6.67243	1.58496	1	1.58496	-2.64428	-6.25185	2.62e-21
LUZP4	X;X;X;X	88041376;88057203;88058844;88062341	88041545;88057334;88058962;88063770	+;+;+;+	1851	6.20945	6.33985	6.02237	0	0	0	-2.61885	-6.1426	1.03e-19
TFPI2	14;14;14;14;14	19399825;19400268;19401876;19403149;19403621	19399907;19400438;19402055;19403334;19403996	-;-;-;-;-	996	9.4818	9.41363	9.85175	6.76818	6.98868	6.20945	-2.13909	-4.40483	1.59e-19
PTEN	26;26;26;26;26;26;26;26	37853135;37878271;37884064;37885990;37900555;37906318;37909895;37912915	37853232;37878315;37884107;37886228;37900696;37906484;37910119;37913097	+;+;+;+;+;+;+;+	1143	6.53916	5.88264	5.97728	0	1	0	-2.58076	-5.98255	2.23e-19
MAGEB16	X;X;X;X	30061345;30062176;30062601;30063409	30061866;30062232;30062675;30064925	+;+;+;+	2171	6.39232	5.58496	6.52356	1	0	0	-2.56203	-5.9054	4.53e-19
COL9A2	15;15;15;15;15;15;15;15;15;15;15;15;15;15;15;15;15;15;15;15;15;15;15;15;15;15;15;15;15;15;15;15;15;15	2646479;2646676;2646736;2647620;2648996;2649116;2650184;2650355;2650670;2651030;2651315;2651474;2651701;2651840;2652142;2652593;2652739;2652896;2655094;2655562;2655843;2656780;2657207;2657837;2658172;2658311;2658547;2658908;2659118;2659255;2659490;2659719;2660816;2661150	2646520;2646708;2646747;2647694;2649031;2649178;2650237;2650390;2650693;2651083;2651368;2651521;2651757;2651893;2652195;2652646;2652792;2652949;2655147;2655615;2655896;2656824;2657260;2657890;2658225;2658382;2658582;2658952;2659150;2659401;2659544;2659907;2660893;2661552	+;+;+;+;+;+;+;+;+;+;+;+;+;+;+;+;+;+;+;+;+;+;+;+;+;+;+;+;+;+;+;+;+;+	2285	8.90989	8.79116	9.18735	5.35755	6.16993	4.90689	-2.28396	-4.87013	1.44e-18
SYT4	7;7;7;7	47555068;47558602;47561097;47562547	47555466;47559416;47561217;47565365	+;+;+;+	4154	7.2384	6.93074	8.3966	1	2.80735	0	-2.48484	-5.59772	7.02e-18
TAGLN3	33;33;33;33	16637934;16639874;16650099;16651950	16638744;16640048;16650201;16653192	+;+;+;+	2332	7.92481	7.65105	7.91886	5.58496	5.58496	5.55459	-1.77157	-3.41425	9.39e-18
SGCE	14;14;14;14;14;14;14;14;14;14;14;14	20052730;20055939;20066059;20066977;20067933;20070727;20080611;20085651;20091733;20093474;20105475;20121056	20053070;20055987;20066247;20067003;20068144;20070889;20080809;20085723;20091890;20093596;20105582;20121164	-;-;-;-;-;-;-;-;-;-;-;-	1751	5.97728	5.32193	6.52356	0	0	0	-2.32993	-5.02782	7.65e-16
MINPP1	26;26;26;26	37586729;37591587;37601071;37626154	37586924;37591684;37601204;37631131	+;+;+;+	5406	7.91886	7.31288	7.08746	4.70044	4.39232	4.58496	-2.02029	-4.05665	8.29e-16
PHTF2	18;18;18;18;18;18;18;18;18;18;18;18;18;18;18;18;18	17838205;17869496;17875970;17876619;17882595;17883682;17894081;17895761;17901248;17908173;17910317;17910809;17913529;17917411;17918376;17920634;17921412	17838249;17869552;17876039;17876777;17882760;17883846;17894267;17895916;17901466;17908301;17910589;17910940;17913615;17917566;17918471;17920759;17923890	+;+;+;+;+;+;+;+;+;+;+;+;+;+;+;+;+	4702	5.78136	5.24793	5.90689	0	0	0	-2.30315	-4.93535	1.54e-15
CREBZF	21;21	13777279;13779372	13779164;13779387	+;+	1902	5.78136	5.32193	6.14975	0	0	0	-2.28581	-4.87638	2.39e-15
SLC5A6	17;17;17;17;17;17;17;17;17;17;17;17;17;17;17;17;17	21182748;21183303;21183642;21183940;21184270;21184782;21185203;21185742;21186355;21186671;21187224;21187702;21188147;21188537;21188923;21193047;21193299	21182897;21183418;21183745;21184121;21184356;21184849;21185315;21185830;21186484;21186811;21187378;21187769;21188198;21188602;21189462;21193112;21193432	-;-;-;-;-;-;-;-;-;-;-;-;-;-;-;-;-	2261	11.1273	10.4594	10.8933	9.45533	9.50581	9.62753	-1.06133	-2.08685	3.51e-14
ENSCAFG00000031663	X	119884346	119885434	+	1089	5.83289	4.9542	5.45943	0	0	0	-2.11	-4.31693	2.97e-13
FAS	26;26;26;26;26;26;26;26;26;26;26	38738810;38751422;38756220;38757509;38759120;38759323;38760300;38760789;38761158;38761794;38762322	38738897;38751605;38756357;38757617;38759178;38759391;38760364;38760849;38761192;38762108;38763344	+;+;+;+;+;+;+;+;+;+;+	2146	5.64386	5.45943	6.14975	0	1.58496	0	-2.09832	-4.2821	3.79e-13
ENSCAFG00000014034	26;26;26;26;26	28534557;28535536;28540857;28543328;28545486	28535327;28535712;28541007;28543415;28546462	-;-;-;-;-	2164	7.06609	7.07682	7.29462	4.9542	4.70044	4.24793	-1.70305	-3.25589	1.71e-11
ENSCAFG00000004384	21;21;21;21;21;21;21;21	11659292;11675953;11679496;11680041;11684645;11684827;11690771;11692235	11659441;11676119;11679530;11680190;11684647;11684942;11690905;11692734	+;+;+;+;+;+;+;+	1256	5.72792	5.55459	5.55459	1.58496	0	2.32193	-1.88582	-3.69564	5.4e-11
LTBP2	8;8;8;8;8;8;8;8;8;8;8;8;8;8;8;8;8;8;8;8;8;8;8;8;8;8;8;8;8;8;8;8;8;8;8;8;8	47659413;47660030;47661144;47661733;47661976;47662437;47663302;47663501;47664554;47665253;47665667;47666487;47667020;47667246;47668129;47668701;47669060;47670267;47675168;47680065;47680953;47683554;47684423;47685572;47686642;47687094;47690580;47693655;47704692;47705838;47706894;47707614;47709897;47725996;47735000;47750257;47757462	47659558;47660179;47661425;47661900;47662122;47662565;47663385;47663692;47664697;47665378;47665798;47666609;47667145;47667368;47668254;47668826;47669182;47670386;47675287;47680193;47681081;47683667;47684462;47685591;47686857;47687258;47690702;47693729;47704794;47706115;47707100;47707784;47710087;47726021;47735249;47750327;47758444	-;-;-;-;-;-;-;-;-;-;-;-;-;-;-;-;-;-;-;-;-;-;-;-;-;-;-;-;-;-;-;-;-;-;-;-;-	5978	5.90689	5.49185	5.49185	2.32193	1.58496	0	-1.87503	-3.6681	7.1e-11
HSPB6	1;1;1	116878424;116879524;116879776	116878621;116879646;116879943	+;+;+	489	6.74147	5.64386	6.26679	3.58496	3	2.58496	-1.80728	-3.49981	7.63e-11
GNB3	27;27;27;27;27;27;27;27;27;27	38175931;38177617;38178568;38178872;38179049;38179332;38179477;38180777;38181092;38181422	38176544;38177833;38178769;38178938;38179211;38179395;38179583;38180815;38181178;38181763	-;-;-;-;-;-;-;-;-;-	1902	6.82018	5.70044	6.9542	3.70044	3.90689	3.32193	-1.7282	-3.31315	3.05e-10
SI	34;34;34;34;34;34;34;34;34;34;34;34;34;34;34;34;34;34;34;34;34;34;34;34;34;34;34;34;34;34;34;34;34;34;34;34;34;34;34;34;34;34;34;34;34;34;34;34	30284794;30288456;30288862;30290847;30293533;30294240;30294381;30296500;30298698;30298897;30300115;30306471;30307512;30311585;30318010;30319997;30321049;30322637;30322846;30323060;30325548;30327217;30329843;30331733;30334129;30334980;30338161;30339870;30340889;30341658;30342768;30344856;30348295;30349848;30350922;30353972;30355926;30356135;30356864;30359586;30360818;30362808;30364321;30365496;303…	30285400;30288623;30288911;30290935;30293654;30294296;30294465;30296648;30298814;30298931;30300248;30306609;30307599;30311701;30318072;30320107;30321177;30322762;30322958;30323156;30325716;30327371;30330046;30331888;30334299;30335029;30338249;30339994;30340945;30341742;30342922;30344972;30348466;30349965;30351006;30354085;30356045;30356266;30356989;30359698;30360917;30362979;30364472;30365605;303…	-;-;-;-;-;-;-;-;-;-;-;-;-;-;-;-;-;-;-;-;-;-;-;-;-;-;-;-;-;-;-;-;-;-;-;-;-;-;-;-;-;-;-;-;-;-;-;-	6189	4.75489	5	5.49185	0	0	0	-1.79451	-3.46897	3.69e-10
TEX13A	X;X	81494164;81498396	81498306;81498989	-;-	4737	7.3837	6.76818	6.59991	3.45943	4.70044	3.58496	-1.72558	-3.30714	4.3e-10
RSBN1L	18;18;18;18;18;18;18	17768337;17776264;17786985;17789391;17792957;17794367;17794556	17768385;17776904;17787122;17789533;17793124;17794475;17795197	+;+;+;+;+;+;+	1890	5.2854	4.58496	4.80735	0	0	0	-1.77924	-3.43245	5.42e-10
GABRA3	X;X;X;X;X;X;X;X;X;X	120154053;120175542;120188775;120205084;120220846;120250420;120275218;120354749;120379457;120459945	120154931;120175753;120188927;120205227;120220928;120250640;120275285;120354870;120379631;120460598	-;-;-;-;-;-;-;-;-;-	2711	6.97728	7	7.25739	4.32193	5.08746	4.08746	-1.63118	-3.09767	6.81e-10
PDPN	2;2;2;2;2;2;2;2;2	83551661;83554483;83555172;83559254;83559972;83561049;83561683;83563019;83581125	83553487;83554598;83555210;83559383;83559995;83561217;83561741;83563085;83581563	-;-;-;-;-;-;-;-;-	2870	10.0954	10.5157	10.2831	7.2384	8.33539	7.32193	-1.65882	-3.15759	7.21e-10
MFAP5	27;27;27;27;27;27;27;27;27;27	37028629;37029321;37030348;37033617;37034011;37034660;37036602;37037507;37038198;37040158	37028768;37029380;37030383;37033697;37034043;37034714;37036631;37037614;37038271;37042713	+;+;+;+;+;+;+;+;+;+	3173	8.20945	7.58496	7.46761	5.90689	5.90689	5.80735	-1.39503	-2.62995	9.87e-10
ENSCAFG00000019160	X;X;X	120031386;120032006;120032117	120031973;120032043;120032312	-;-;-	822	4.9542	4.70044	5.12928	0	0	0	-1.75112	-3.36621	1.13e-09
GAP43	33;33;33	19668237;19724039;19769808	19668639;19724651;19770569	+;+;+	1778	9.28077	9.44087	10.9359	6.14975	7.40088	6.08746	-1.68366	-3.21242	5.02e-09
PLCB2	30;30;30;30;30;30;30;30;30;30;30;30;30;30;30;30;30;30;30;30;30;30;30;30;30;30;30;30;30;30;30;30	7468792;7473627;7474630;7475199;7475389;7475596;7475848;7476187;7476495;7476703;7476968;7477593;7478305;7479017;7479689;7479952;7481078;7481283;7481518;7482260;7482585;7483128;7483462;7483695;7484013;7487028;7487210;7487350;7487564;7488348;7489008;7492718	7473275;7473713;7474687;7475294;7475465;7475770;7476070;7476231;7476570;7476797;7477072;7477692;7478469;7479171;7479813;7480036;7481174;7481395;7481680;7482344;7482667;7483285;7483608;7483861;7484113;7487103;7487263;7487429;7487704;7488416;7489085;7493113	-;-;-;-;-;-;-;-;-;-;-;-;-;-;-;-;-;-;-;-;-;-;-;-;-;-;-;-;-;-;-;-	8159	7.21917	6.80735	6.6865	0	4.08746	2.80735	-1.67989	-3.20403	6.3e-09
SLC24A3	24;24;24;24;24;24;24;24;24;24;24;24;24;24;24	3591940;3597242;3619853;3621276;3622538;3629495;3630544;3632515;3637085;3643558;3654063;3718920;3719401;3722684;3784390	3593901;3597307;3619965;3621390;3622704;3629765;3630704;3632648;3637155;3643583;3654137;3719023;3719485;3722758;3784467	-;-;-;-;-;-;-;-;-;-;-;-;-;-;-	3503	8.36194	7.20945	8.15987	6.02237	6.22882	5.83289	-1.36338	-2.57287	7.59e-09
TINAGL1	2;2;2;2;2;2;2;2;2;2;2	69520991;69521886;69522715;69523110;69523265;69523567;69523805;69525035;69525350;69529183;69530236	69521732;69521931;69522838;69523155;69523454;69523717;69523928;69525149;69525442;69529246;69530553	-;-;-;-;-;-;-;-;-;-;-	2013	8.72451	8.54303	9.02514	10.8502	9.70217	10.8305	1.43474	2.70334	1.38e-08
ENSCAFG00000029992	X;X;X	33268945;33330763;33336532	33270286;33330841;33337551	-;-;-	2441	6.22882	5.97728	6.76818	3	3.90689	4.16993	-1.54903	-2.92621	1.75e-08
ENSCAFG00000014043	26;26;26;26;26	28573245;28574038;28574300;28575320;28580688	28573714;28574211;28574450;28575407;28580865	-;-;-;-;-	1061	7.59991	7.43463	7.65821	3.80735	5.49185	3.70044	-1.59919	-3.02974	1.93e-08
CNTN2	38;38;38;38;38;38;38;38;38;38;38;38;38;38;38;38;38;38;38;38;38;38	1576898;1581113;1581456;1581775;1582218;1582715;1584244;1584841;1585431;1586946;1587223;1587878;1588576;1589193;1589759;1591969;1592974;1593673;1594718;1595238;1595759;1596356	1576967;1581253;1581610;1581870;1582427;1582814;1584419;1584977;1585560;1587096;1587350;1588053;1588696;1589351;1589908;1592039;1593208;1593785;1594904;1595350;1595927;1600682	+;+;+;+;+;+;+;+;+;+;+;+;+;+;+;+;+;+;+;+;+;+	7315	3.32193	3.16993	3	5.93074	5.2854	5.55459	1.56989	2.96883	2.17e-08
TMEM60	18	17806128	17806529	-	402	4.70044	4.16993	5	0	0	0	-1.57069	-2.97046	2.87e-08
EFNB3	5;5;5;5;5	32588333;32590725;32591237;32591421;32591978	32588454;32591017;32591329;32591525;32594414	+;+;+;+;+	3050	7.55459	8.41785	8.50779	5.80735	6	5.24793	-1.52621	-2.88027	3.01e-08
GPRIN1	4;4	36736983;36737743	36737718;36739442	+;+	2436	6.64386	5.45943	5.35755	8.2384	7.32193	8.04439	1.47748	2.78462	4.05e-08
TCP11L1	18;18;18;18;18;18;18;18;18	34570643;34574315;34576380;34579737;34581929;34588090;34589644;34591536;34601465	34570845;34574487;34576561;34579933;34582065;34588310;34589764;34591668;34601648	-;-;-;-;-;-;-;-;-	1551	7.61471	7.10852	7.50779	5.85798	5.70044	5.08746	-1.28427	-2.43559	7.74e-08
PRTFDC1	2;2;2;2;2;2;2;2;2	8558831;8559320;8564901;8625193;8636276;8637647;8638219;8641227;8642448	8558878;8559426;8565084;8625258;8636293;8637729;8638265;8641303;8644147	+;+;+;+;+;+;+;+;+	2330	7.30378	6.72792	7.20945	4.90689	5.42626	5.67243	-1.23884	-2.36009	8.41e-08
CASP14	20;20;20;20;20;20;20	47062281;47062971;47063385;47063661;47063980;47064930;47066806	47062381;47063207;47063501;47063886;47064138;47065001;47067001	-;-;-;-;-;-;-	1108	5.24793	4.80735	4.9542	0	0	2	-1.52861	-2.88509	1.11e-07
PRSS23	21	12794707	12795846	-	1140	4.52356	4.52356	4.39232	0	0	0	-1.46865	-2.76764	1.65e-07
MAGEB18	X;X;X	21525932;21529001;21529442	21526965;21529013;21529471	+;+;+	1077	4.90689	4.52356	5.16993	0	1.58496	0	-1.50259	-2.83351	1.69e-07
LOXL4	28;28;28;28;28;28;28;28;28;28;28;28;28;28;28	11400446;11402817;11403254;11404077;11405321;11407849;11409025;11409947;11410262;11411267;11411615;11412943;11413993;11414706;11419475	11400516;11402928;11403390;11404192;11405564;11408011;11409192;11410101;11410445;11411486;11411653;11413148;11414171;11415020;11419710	-;-;-;-;-;-;-;-;-;-;-;-;-;-;-	2545	7.78136	7.94837	10.0348	5.39232	6.02237	5.72792	-1.46947	-2.76921	3.74e-07
ADCY2	34;34;34;34;34;34;34;34;34;34;34;34;34;34;34;34;34;34;34;34;34;34;34;34;34	6139887;6144991;6149321;6160561;6162375;6172224;6177098;6190037;6196748;6203472;6216751;6225556;6228518;6236177;6239728;6243839;6244944;6245882;6251268;6255820;6262258;6325590;6418081;6505283;6527403	6140760;6145115;6149435;6160668;6162521;6172382;6177182;6190206;6196867;6203609;6216835;6225653;6228587;6236257;6239771;6244012;6245076;6246040;6251395;6255931;6262406;6325739;6418242;6505480;6528437	-;-;-;-;-;-;-;-;-;-;-;-;-;-;-;-;-;-;-;-;-;-;-;-;-	4819	6.61471	6.37504	6.53916	4.16993	4.9542	4.24793	-1.31507	-2.48815	3.91e-07
ENSCAFG00000024834	2;2;2;2;2;2;2;2;2;2;2;2;2;2;2;2;2;2;2;2;2;2;2;2;2;2;2;2;2;2;2;2;2;2;2;2;2;2;2;2;2;2;2;2;2;2;2;2	4427159;4427515;4428473;4444276;4446403;4447932;4457539;4465133;4465533;4465713;4468998;4469637;4473435;4475047;4477912;4478205;4484581;4484699;4485374;4485766;4487718;4497928;4498466;4500217;4505046;4506383;4511620;4511750;4515467;4520771;4521197;4521362;4521590;4524705;4529925;4530069;4534354;4540082;4540379;4546994;4552863;4555925;4559723;4566722;4567116;4580422;4597472;4597803	4427264;4427554;4428518;4444504;4446617;4448225;4457671;4465183;4465553;4465762;4469091;4469707;4473581;4475997;4477986;4478218;4484609;4484739;4485450;4485851;4487937;4498081;4498499;4500387;4505269;4506385;4511671;4511872;4515500;4520858;4521330;4521385;4521594;4524742;4529948;4530101;4534387;4540272;4540438;4547063;4552896;4555995;4559829;4566958;4567235;4580525;4597645;4598058	-;-;-;-;-;-;-;-;-;-;-;-;-;-;-;-;-;-;-;-;-;-;-;-;-;-;-;-;-;-;-;-;-;-;-;-;-;-;-;-;-;-;-;-;-;-;-;-	5589	8.49586	7.58496	8.64746	6.33985	6.83289	6.78136	-1.15813	-2.23169	4.34e-07
ANGPTL4	20;20;20;20;20;20;20	52942076;52942757;52943005;52945371;52945829;52946008;52947199	52942590;52942867;52943122;52945484;52945924;52946289;52949053	+;+;+;+;+;+;+	3091	9.19476	8.43045	8.65464	10.5137	9.46964	10.3869	1.21861	2.32722	5.72e-07
CYP2S1	1;1;1;1;1;1;1;1;1	112734986;112737046;112738697;112740387;112742127;112742441;112743019;112745724;112747007	112736890;112737187;112738884;112740528;112742306;112742601;112743168;112745889;112747565	-;-;-;-;-;-;-;-;-	3593	5.35755	5.24793	5.80735	2	3.16993	2.80735	-1.42611	-2.68722	5.91e-07
C11orf24	18;18;18;18	49580389;49584416;49588639;49589572	49580645;49584616;49588812;49591084	+;+;+;+	2145	10.1649	9.72451	10.2912	8.78463	8.90087	8.39232	-1.00976	-2.01358	7.05e-07
GRIK5	1;1;1;1;1;1;1;1;1;1;1;1;1;1;1;1;1;1;1;1;1	112270279;112274121;112274526;112277143;112277337;112279385;112281070;112281221;112282189;112283055;112283594;112283808;112291028;112304454;112304772;112305322;112313372;112314747;112316821;112317045;112320653	112270676;112274249;112274690;112277240;112277502;112279563;112281123;112281382;112282278;112283207;112283698;112283915;112291231;112304570;112304881;112305495;112313537;112314972;112316949;112317166;112321713	+;+;+;+;+;+;+;+;+;+;+;+;+;+;+;+;+;+;+;+;+	4116	5.72792	5.16993	5.58496	2.58496	3.45943	2.58496	-1.39825	-2.63581	7.31e-07
ENSCAFG00000005922	9;9;9	294061;294600;294872	294462;294717;295014	-;-;-	663	8.3966	7.87036	7.99435	6.83289	6.85798	6.96578	-0.91654	-1.88758	8.87e-07
PAPSS2	26;26;26;26;26;26;26;26;26;26;26;26;26	37724415;37725616;37728742;37729623;37730494;37730736;37732477;37735841;37738318;37741301;37742577;37743156;37743787	37724444;37725733;37728977;37729761;37730612;37730849;37732588;37735855;37738523;37741436;37742845;37743385;37745157	+;+;+;+;+;+;+;+;+;+;+;+;+	3095	4.32193	4.64386	4.52356	0	0	0	-1.36795	-2.58104	1.26e-06
NIPAL2	13;13;13;13;13;13;13;13;13;13;13	424492;430461;431667;435409;437465;445976;453024;460239;479026;481736;491110	428913;430555;431730;435497;437600;446072;453145;460298;479197;481804;491714	-;-;-;-;-;-;-;-;-;-;-	5931	8.24317	7.87036	8.58496	6.70044	6.56986	7.14975	-1.04653	-2.06555	1.32e-06
SLC2A10	24;24;24;24;24	33905056;33912852;33914589;33916265;33918650	33905206;33914132;33914711;33916400;33920682	+;+;+;+;+	3724	10.1137	9.77149	10.0634	8.51964	9.04166	8.75489	-0.905996	-1.87384	1.34e-06
PCDHB2	2;2	36157921;36255409	36160713;36255507	+;+	2892	9.20457	8.67948	8.48784	7.44294	7.47573	7.44294	-1.00721	-2.01002	1.48e-06
CUBN	2;2;2;2;2;2;2;2;2;2;2;2;2;2;2;2;2;2;2;2;2;2;2;2;2;2;2;2;2;2;2;2;2;2;2;2;2;2;2;2;2;2;2;2;2;2;2;2;2;2;2;2;2;2;2;2;2;2;2;2;2;2;2;2;2;2;2;2;2;2	19784198;19784701;19785736;19786355;19789197;19789966;19795141;19796219;19798647;19799677;19801658;19801970;19803320;19806238;19809135;19811428;19812338;19828519;19828891;19831460;19831967;19835870;19849696;19851427;19851991;19852934;19855718;19875062;19896544;19901500;19903161;19906913;19907337;19908371;19916126;19923206;19924977;19926420;19927544;19935831;19936909;19938742;19945707;19950512;199…	19784310;19784830;19785831;19786393;19789298;19790069;19795267;19796381;19798778;19799772;19801776;19802156;19803432;19806472;19809316;19811590;19812525;19828663;19829069;19831625;19832183;19836000;19849888;19851587;19852172;19853090;19855905;19875212;19896725;19901674;19903334;19906931;19907359;19908470;19916139;19923319;19925087;19926548;19927676;19936036;19937093;19938934;19945904;19950658;199…	+;+;+;+;+;+;+;+;+;+;+;+;+;+;+;+;+;+;+;+;+;+;+;+;+;+;+;+;+;+;+;+;+;+;+;+;+;+;+;+;+;+;+;+;+;+;+;+;+;+;+;+;+;+;+;+;+;+;+;+;+;+;+;+;+;+;+;+;+;+	10863	7.33092	6.9542	8.09276	5.49185	5.85798	5.64386	-1.22316	-2.33457	1.78e-06
FAM111A	18;18;18	37584024;37591472;37595170	37589763;37591589;37595978	-;-;-	6667	10.4378	10.151	10.9061	8.77479	9.33539	8.67948	-1.10714	-2.15418	1.79e-06
LHFPL3	18;18;18	15425663;15596318;15644786	15427950;15596554;15644985	-;-;-	2725	6.56986	6.37504	6.82018	4.52356	5.08746	4.9542	-1.17637	-2.26008	1.94e-06
FIGF	X;X;X;X;X;X;X	11590058;11591595;11596875;11597691;11600988;11605608;11626397	11590767;11591790;11596975;11597839;11601178;11605818;11626486	-;-;-;-;-;-;-	1648	5.24793	4.45943	5.35755	1.58496	0	2.32193	-1.37073	-2.58601	1.94e-06
GPR85	14	52569632	52570744	-	1113	4.9542	4.32193	3.32193	6.45943	5.88264	6.56986	1.32359	2.50288	2.33e-06
ZNF793	1;1;1;1;1	115832628;115844858;115851053;115851726;115853541	115832769;115844918;115851182;115851821;115854493	+;+;+;+;+	1382	4.24793	4.08746	4.80735	6.10852	6.20945	5.75489	1.24032	2.36252	3.26e-06
CTPS2	X;X;X;X;X;X;X;X;X;X;X;X;X;X;X;X;X;X;X	12759476;12761287;12775334;12780321;12783666;12799429;12824772;12824921;12826979;12828219;12831184;12835580;12838738;12839683;12840196;12851616;12853999;12859523;12864900	12760216;12761393;12775478;12780417;12783721;12799525;12824815;12824983;12827073;12828307;12831316;12835731;12838818;12839766;12840312;12851716;12854169;12859727;12865556	-;-;-;-;-;-;-;-;-;-;-;-;-;-;-;-;-;-;-	3235	7.06609	6.67243	7.39232	5.42626	5.70044	5.49185	-1.07095	-2.10081	4.04e-06
TMEM126B	21;21;21;21;21	13813625;13814425;13815612;13817053;13820234	13814152;13814536;13815805;13817174;13820314	-;-;-;-;-	1037	6.6865	5.83289	6.16993	4.58496	4.08746	4.58496	-1.18375	-2.27166	4.37e-06
ITGA4	36;36;36;36;36;36;36;36;36;36;36;36;36;36;36;36;36;36;36;36;36;36;36;36;36;36;36	24654104;24670456;24670659;24672507;24673861;24675533;24676281;24676436;24679834;24686788;24688091;24688760;24689194;24692198;24704146;24706455;24716497;24718123;24718912;24719526;24721558;24724001;24725089;24725859;24727833;24728281;24728747	24654350;24670562;24670788;24672574;24673990;24675618;24676343;24676573;24679945;24686882;24688181;24688805;24689348;24692352;24704295;24706531;24716647;24718218;24718991;24719609;24721648;24724108;24725211;24725978;24727931;24728400;24732504	+;+;+;+;+;+;+;+;+;+;+;+;+;+;+;+;+;+;+;+;+;+;+;+;+;+;+	6680	9.82018	9.54689	11.2808	8.0607	8.46352	8.18488	-1.25983	-2.39468	5.7e-06
BRINP2	7;7;7;7;7;7;7	22340942;22343709;22346760;22349644;22360160;22361634;22390693	22342058;22343931;22346996;22349749;22360368;22361824;22391033	-;-;-;-;-;-;-	2424	6.26679	5.04439	5.32193	0	1	3.32193	-1.3013	-2.46451	5.76e-06
EYA4	1;1;1;1;1;1;1;1;1;1;1;1;1;1;1;1;1;1;1;1;1;1	26272448;26382201;26446143;26447603;26448523;26454410;26457589;26460689;26462151;26462433;26465123;26468702;26477185;26478786;26492723;26498214;26498371;26501587;26505840;26507895;26508035;26511709	26272546;26382250;26446269;26447671;26448596;26454414;26457602;26460755;26462293;26462576;26465202;26468885;26477321;26478869;26492812;26498272;26498540;26501701;26505961;26507995;26508135;26515145	+;+;+;+;+;+;+;+;+;+;+;+;+;+;+;+;+;+;+;+;+;+	5472	9.0954	8.80735	9.75656	7.22882	7.90087	7.87652	-1.08543	-2.12201	6.49e-06
LIPA	26;26;26;26;26;26;26;26;26;26;26	38892721;38895122;38897277;38898271;38902623;38903330;38904535;38914780;38916521;38916926;38918346	38894229;38895193;38897348;38898417;38902759;38903439;38904733;38914894;38916632;38916960;38918435	-;-;-;-;-;-;-;-;-;-;-	2598	5.12928	4.52356	4.80735	2.32193	1.58496	0	-1.29871	-2.46009	6.91e-06
ENSCAFG00000015625	7;7;7;7;7;7;7;7;7;7;7;7;7;7;7;7;7;7;7	31657365;31697245;31753588;31756767;31761808;31778318;31781324;31823795;31853502;31888037;31888284;31889456;31892851;31893063;31925523;31948436;31993776;32021368;32023223	31658286;31697411;31753735;31756777;31761863;31779693;31781468;31823885;31853563;31888128;31888413;31889602;31892910;31893183;31925615;31948487;31993925;32021449;32024832	+;+;+;+;+;+;+;+;+;+;+;+;+;+;+;+;+;+;+	5515	5.49185	5.90689	6.62936	3.16993	4.08746	3.32193	-1.28634	-2.43909	7.17e-06
CHAC1	30;30;30	8078374;8079196;8079688	8078779;8079231;8080962	+;+;+	1717	11.0238	11.0035	13.0787	9.60918	9.54496	8.9629	-1.28586	-2.43827	8.22e-06
ENSCAFG00000032762	17;17;17;17;17;17;17;17;17	37641073;37649108;37650619;37659089;37661204;37662441;37663210;37664926;37670354	37641357;37649168;37650674;37659148;37661268;37662509;37663351;37665025;37671537	+;+;+;+;+;+;+;+;+	2022	9.633	8.86728	9.34207	7.97154	7.62936	8.40939	-0.923916	-1.89726	8.28e-06
MAP3K7CL	31;31;31;31;31	24131810;24134393;24147108;24156691;24167185	24132348;24134501;24147169;24156806;24168404	+;+;+;+;+	2046	4.85798	4.16993	5.16993	1.58496	2	0	-1.27508	-2.42012	9.6e-06
ENSCAFG00000018844	4;4;4;4;4;4;4;4;4;4;4;4;4;4;4;4;4;4;4;4;4;4;4;4;4;4;4;4;4;4;4;4;4;4;4;4;4;4;4;4;4;4;4;4;4;4;4;4;4;4;4;4;4;4;4;4	73887924;73896773;74000071;74057864;74058797;74073313;74077167;74085485;74086197;74092203;74093739;74097736;74109173;74114856;74126656;74128633;74134719;74142668;74142989;74143500;74143799;74144087;74144634;74145124;74145293;74145582;74146449;74146686;74146893;74147372;74148461;74148674;74148814;74149063;74149452;74150101;74150972;74151241;74151454;74151825;74152387;74152744;74153110;74153758;741…	73888353;73897134;74000221;74058060;74058880;74073437;74077316;74085628;74086341;74092295;74093884;74097905;74109306;74114976;74126900;74128771;74134845;74142878;74143063;74143575;74143867;74144106;74144735;74145152;74145340;74145673;74146532;74146717;74146895;74147412;74148519;74148711;74148874;74149086;74149542;74150104;74150993;74151396;74151598;74151875;74152503;74152767;74153155;74153796;741…	+;+;+;+;+;+;+;+;+;+;+;+;+;+;+;+;+;+;+;+;+;+;+;+;+;+;+;+;+;+;+;+;+;+;+;+;+;+;+;+;+;+;+;+;+;+;+;+;+;+;+;+;+;+;+;+	6102	4.75489	5.12928	5.35755	1	2.80735	1	-1.27352	-2.4175	1e-05
RIPK3	8;8;8;8;8;8	4307110;4307292;4307652;4307825;4308569;4309004	4307180;4307459;4307698;4307964;4308878;4309140	-;-;-;-;-;-	873	7.20945	6.50779	7.04439	4.39232	5.64386	5.12928	-1.14873	-2.21719	1.09e-05
SEC14L4	26;26;26;26;26;26;26;26;26;26;26;26	23596105;23601922;23602185;23602414;23602868;23603797;23604159;23605709;23606034;23606406;23608516;23611611	23600822;23602091;23602324;23602520;23602951;23603857;23604254;23605897;23606093;23606449;23608591;23612282	-;-;-;-;-;-;-;-;-;-;-;-	6417	6.22882	5.20945	6.08746	3.90689	3.80735	4.16993	-1.17248	-2.25398	1.3e-05
PRAME	26;26;26;26;26	27124907;27126891;27127898;27129538;27136021	27125793;27127499;27128217;27129601;27136112	-;-;-;-;-	1972	4.32193	4.16993	5.04439	0	0	1.58496	-1.22335	-2.33488	1.39e-05
AMER1	X	49434455	49437847	-	3393	5.70044	5.58496	5.88264	3.45943	3.58496	4.16993	-1.18025	-2.26616	1.49e-05
PCDHB15	2;2	36251467;36253860	36253818;36253868	+;+	2361	8.86109	8.34873	8.32193	6.9542	7.50779	7.01123	-0.960085	-1.94542	1.56e-05
GATA3	2;2;2;2;2	28067975;28074269;28078908;28084550;28087502	28070273;28074394;28079053;28085086;28088199	-;-;-;-;-	3806	9.82814	9.55459	10.5157	8.53528	8.74147	8.71425	-0.962221	-1.94831	1.61e-05
PDE4B	5;5;5;5;5;5;5;5;5;5;5;5;5;5	44062899;44068320;44069203;44069437;44071506;44073668;44073974;44075326;44081469;44102867;44166228;44175830;44176022;44185697	44065471;44068502;44069325;44069591;44071605;44073832;44074072;44075504;44081562;44102979;44166280;44175900;44176058;44185890	-;-;-;-;-;-;-;-;-;-;-;-;-;-	4139	9.00562	8.42206	9.15987	10.774	9.5216	10.0741	1.10193	2.14642	1.87e-05
C11orf73	21;21;21;21;21	13207139;13211834;13218713;13245740;13249406	13210696;13211952;13218864;13245977;13250284	-;-;-;-;-	4946	5.42626	4.80735	5.16993	1.58496	3.16993	2.80735	-1.22074	-2.33065	2.19e-05
P3H2	34;34;34;34;34;34;34;34;34;34;34;34;34;34;34	22036372;22041771;22046045;22047477;22048626;22049344;22049972;22056196;22057580;22059434;22060053;22062059;22066228;22067476;22184544	22036464;22041911;22046120;22047594;22048776;22049439;22050099;22056290;22057620;22059523;22060195;22062190;22066417;22067628;22185026	-;-;-;-;-;-;-;-;-;-;-;-;-;-;-	2130	9.22641	9.17243	9.79116	8.02791	8.14466	7.35755	-1.03532	-2.04957	2.73e-05
RNF167	4	86137670	86138749	-	1080	7.35755	6.89482	7.85175	6	6.02237	5.85798	-0.9939	-1.99156	2.83e-05
STK38L	27;27;27;27;27;27;27;27;27;27;27;27;27;27	20429370;20430524;20433100;20434349;20434878;20437541;20437790;20438646;20440262;20447490;20447830;20454632;20458422;20509842	20430417;20430615;20433195;20434472;20434995;20437602;20437892;20438800;20440385;20447573;20447952;20454683;20458566;20509878	-;-;-;-;-;-;-;-;-;-;-;-;-;-	2363	11.1202	10.8098	10.6724	9.75489	9.92481	9.66534	-0.807015	-1.74959	3e-05
DNM3	7;7;7;7;7;7;7;7;7;7;7;7;7;7;7;7;7;7;7;7;7;7	26564813;26574456;26595254;26596203;26605128;26664463;26671865;26724674;26828819;26867822;26868662;26888917;26894332;26908225;26911606;26914184;26917596;26921537;26922274;26975654;26977043;27024686	26565052;26574522;26595511;26596429;26605292;26664474;26671976;26724783;26828932;26867851;26868713;26888987;26894418;26908363;26911673;26914319;26917738;26921697;26922372;26975857;26977192;27024770	-;-;-;-;-;-;-;-;-;-;-;-;-;-;-;-;-;-;-;-;-;-	2730	6.10852	6.10852	6.50779	3.16993	4.70044	4.39232	-1.16455	-2.24163	3.03e-05
TNS4	9;9;9;9;9;9;9;9;9;9;9;9	22140329;22147162;22148641;22151761;22152176;22153549;22153747;22154810;22155761;22156627;22156947;22157493	22140767;22147585;22149065;22151847;22152301;22153641;22153893;22154878;22155929;22156695;22156973;22159220	+;+;+;+;+;+;+;+;+;+;+;+	3803	5.88264	6.42626	6.45943	9.22882	8.26209	7.07682	1.20028	2.29784	3.21e-05
FAM69B	9;9;9;9;9	48837035;48838401;48838721;48841329;48844670	48837844;48838577;48838828;48841463;48844732	-;-;-;-;-	1293	5.88264	5.20945	6	3.80735	4.08746	3.58496	-1.12281	-2.17771	3.68e-05
SLC13A5	5;5;5;5;5;5;5;5;5;5;5;5	30655764;30660875;30661184;30662865;30663617;30664773;30665811;30666640;30667742;30670223;30672655;30673522	30655865;30661003;30661320;30663052;30663785;30664895;30666026;30666740;30667860;30670384;30672792;30677872	+;+;+;+;+;+;+;+;+;+;+;+	5935	7.63662	7.22882	7.16993	5.20945	6.24793	5.64386	-1.04608	-2.0649	3.97e-05
ENSCAFG00000029405	9	41523246	41523941	+	696	8.9542	8.75489	10.3004	7.76155	7.59246	6.98868	-1.14438	-2.21051	4.07e-05
STRA6	30;30;30;30;30;30;30;30;30;30;30;30;30;30;30;30;30;30;30;30	37331629;37333245;37333582;37334485;37334670;37336117;37337269;37340761;37341824;37342151;37342396;37344528;37346151;37346505;37346560;37346996;37348266;37348601;37352496;37358817	37332704;37333385;37333745;37334586;37334787;37336250;37337344;37340923;37341885;37342227;37342463;37344650;37346317;37346528;37346583;37347135;37348351;37348667;37352631;37359116	-;-;-;-;-;-;-;-;-;-;-;-;-;-;-;-;-;-;-;-	3248	9.94544	9.03892	9.21917	9.97728	10.2155	10.5167	0.842446	1.79309	4.23e-05
DNAJC1	2;2;2;2;2;2;2;2;2;2;2;2	11126244;11198623;11199209;11205575;11206622;11207688;11217841;11234200;11305876;11328677;11330468;11333408	11126812;11198724;11199255;11205740;11206719;11207781;11217931;11234363;11305995;11328725;11330928;11333989	+;+;+;+;+;+;+;+;+;+;+;+	2543	9.93958	9.40939	10.268	8.90388	8.71081	8.70736	-0.813543	-1.75752	4.51e-05
DEF6	12;12;12;12;12;12;12;12;12;12;12;12	4463934;4473390;4474501;4476316;4476650;4476673;4479156;4479413;4480772;4481058;4482668;4482962	4464029;4473530;4474686;4476555;4476670;4476795;4479264;4479711;4480938;4481256;4482758;4483185	+;+;+;+;+;+;+;+;+;+;+;+	1896	6.74147	6.12928	6.35755	4.90689	4.9542	5.16993	-0.966462	-1.95404	4.75e-05
ZNF385B	36;36;36;36;36;36;36;36;36;36;36	22917586;22920296;22920984;22922040;22945494;22972663;22997156;23074478;23128524;23202914;23203901	22919047;22920397;22921162;22922285;22945656;22972773;22997305;23074496;23128533;23203217;23204052	-;-;-;-;-;-;-;-;-;-;-	2898	7.8392	7.53138	7.46761	5.78136	6.26679	4.70044	-1.11694	-2.16886	4.9e-05
ASAH1	16;16;16;16;16;16;16;16;16;16;16;16;16	41298214;41299336;41299825;41300055;41301645;41301851;41302441;41303282;41304800;41309068;41310681;41311277;41323031	41298303;41299392;41299948;41300186;41301726;41301905;41302585;41303327;41304874;41309146;41310767;41311367;41323077	-;-;-;-;-;-;-;-;-;-;-;-;-	1110	11.5425	11.0921	11.3701	10.4564	9.54689	9.87344	-0.927233	-1.90162	5.28e-05
TMEM200A	1	68847264	68848739	+	1476	8.43463	8.57743	8.99152	7.12928	7.59246	6.83289	-0.988431	-1.98403	6.54e-05
HHIP	15;15;15;15;15;15;15;15;15;15;15;15;15;15	43432325;43438943;43445044;43445867;43489522;43490046;43490829;43494773;43497523;43498604;43500818;43516210;43519095;43520055	43433249;43439135;43445200;43446068;43489673;43490219;43490972;43494894;43497646;43498734;43500899;43516358;43519223;43520065	+;+;+;+;+;+;+;+;+;+;+;+;+;+	2695	5.64386	5.61471	6.87036	3.90689	4.16993	4	-1.13528	-2.1966	6.55e-05
GUCY1A3	15;15;15;15;15;15;15;15;15;15	53174157;53197472;53205697;53209571;53213091;53214632;53216714;53220886;53224426;53234154	53174190;53197685;53206064;53209632;53213149;53215341;53217199;53221029;53224580;53234560	+;+;+;+;+;+;+;+;+;+	2639	6.96578	6.52356	6.44294	5.12928	5.32193	5.39232	-0.944496	-1.92452	6.92e-05
SELP	7;7;7;7;7;7;7;7;7;7;7;7;7;7;7;7;7;7	28956363;28958486;28967352;28969488;28973109;28973663;28974736;28975507;28977169;28979520;28983091;28988450;28989995;28991297;28992122;28994488;28995518;28996189	28956534;28958569;28967445;28969874;28973216;28973848;28974921;28975692;28977354;28979705;28983276;28988635;28990207;28991482;28992241;28994518;28995604;28997731	+;+;+;+;+;+;+;+;+;+;+;+;+;+;+;+;+;+	4327	6.14975	5.67243	6.14975	8.50779	6.80735	7.24793	1.12664	2.1835	7.02e-05
ADAMTS14	4;4;4;4;4;4;4;4;4;4;4;4;4;4;4;4;4;4;4;4;4;4	21534016;21536175;21558464;21566427;21581494;21582277;21583039;21584911;21585546;21587065;21589416;21591675;21594478;21595009;21595862;21601642;21603212;21603863;21605793;21607957;21608211;21610494	21534409;21536620;21558683;21566617;21581577;21582424;21583144;21585054;21585678;21587178;21589564;21591850;21594611;21595132;21595942;21601805;21603380;21603995;21606000;21608086;21608321;21612585	+;+;+;+;+;+;+;+;+;+;+;+;+;+;+;+;+;+;+;+;+;+	5651	6.65821	6.16993	6.55459	5.16993	3.58496	4.64386	-1.08895	-2.12719	7.74e-05
MEG3_2	8	69056427	69056531	+	105	5.52356	5.24793	5.20945	2.32193	3.58496	1	-1.13502	-2.19621	8.62e-05
CRTAC1	28;28;28;28;28;28;28;28;28;28;28;28;28;28;28;28;28	11067587;11078581;11092901;11093391;11095906;11096396;11106455;11107050;11107969;11111979;11114959;11118534;11127727;11133385;11146011;11209626;11226879	11070665;11078705;11092918;11093534;11095948;11096541;11106623;11107150;11108051;11112115;11115104;11118668;11127883;11133521;11146207;11209825;11227067	-;-;-;-;-;-;-;-;-;-;-;-;-;-;-;-;-	5206	7.96578	7.9542	10.0182	6.56986	6.88264	5.93074	-1.1342	-2.19497	8.75e-05
FAM3C	14;14;14;14;14;14;14;14;14	59407514;59411129;59420281;59422559;59423730;59433896;59435201;59442994;59447203	59410340;59411255;59420365;59422609;59423788;59434019;59435230;59443098;59447257	-;-;-;-;-;-;-;-;-	3463	11.163	10.6952	10.7134	11.4888	11.2819	11.5018	0.660075	1.58016	9.14e-05
THRB	23;23;23;23;23;23;23;23	19547145;19577238;19613982;19619017;19622029;19632430;19636293;19643691	19547166;19577498;19614082;19619164;19622234;19632576;19636551;19643932	+;+;+;+;+;+;+;+	1386	5.55459	5.35755	6.65821	3.58496	4.16993	3.16993	-1.12103	-2.17502	9.69e-05
ZNF454	11;11;11;11;11	2602581;2625232;2625730;2628077;2629148	2608079;2625321;2625856;2628174;2629791	-;-;-;-;-	6458	6.55459	5.85798	5.72792	7.12928	6.94251	7.03342	0.900892	1.86722	0.000103302
ENSCAFG00000016517	X;X	48311056;48380369	48314658;48380845	+;+	4080	8.25739	7.92481	8.41785	7.26679	6.84549	7.26679	-0.775035	-1.71123	0.000104432
PTPRB	10;10;10;10;10;10;10;10;10;10;10;10;10;10;10;10;10;10;10;10;10;10;10;10;10;10;10;10;10;10;10;10;10;10	12273354;12275827;12282028;12283950;12284305;12285619;12286835;12287769;12288439;12288677;12288797;12289659;12293226;12299185;12301620;12302106;12306535;12307555;12309360;12312939;12316706;12317708;12318532;12324609;12328903;12333505;12335616;12337621;12339577;12340713;12353307;12372230;12382705;12384381	12273376;12275947;12282163;12284113;12284427;12285753;12286911;12287859;12288538;12288694;12288880;12289758;12293332;12299428;12301769;12302384;12306816;12307818;12309623;12313208;12316969;12317971;12318795;12324872;12329169;12333765;12335885;12337884;12339834;12340988;12353580;12372486;12383100;12384706	-;-;-;-;-;-;-;-;-;-;-;-;-;-;-;-;-;-;-;-;-;-;-;-;-;-;-;-;-;-;-;-;-;-	6937	7.05528	6.85798	7.52356	5.08746	4.32193	6.04439	-1.07582	-2.10792	0.000107648
ENSCAFG00000024687	2;2;2;2;2;2;2;2;2;2;2;2;2;2;2;2;2	5145686;5182670;5194508;5210306;5212433;5224200;5231794;5235659;5236331;5241708;5242470;5252414;5254379;5264252;5264793;5266742;5271523	5146532;5182786;5194553;5210534;5212647;5224332;5231873;5235752;5236368;5242382;5242658;5252510;5254592;5264405;5264826;5266912;5271855	-;-;-;-;-;-;-;-;-;-;-;-;-;-;-;-;-	3666	7.80735	7.19967	7.7879	6.20945	6.6865	6.53916	-0.801369	-1.74275	0.000111517
CHST2	23;23	38695642;38696120	38696053;38697297	+;+	1590	8.10329	7.48382	8.09803	6.55459	7.03342	6.56986	-0.828647	-1.77602	0.000111638
COA1	18;18;18;18	6568885;6571524;6575663;6576641	6568969;6571672;6575739;6578647	+;+;+;+	2318	8.96867	8.49586	9.11634	7.74147	8.02237	8.00562	-0.688883	-1.61203	0.000124498
COLEC12	7;7;7;7;7;7;7;7;7;7;7	67164230;67202862;67203151;67211106;67212440;67213581;67224269;67226035;67233447;67354373;67372749	67164284;67202878;67203296;67211215;67212576;67214078;67225315;67226133;67233570;67354423;67373037	-;-;-;-;-;-;-;-;-;-;-	2573	9.52552	9.71768	9.69349	10.2656	11.0519	10.5575	0.909278	1.87811	0.000126882
ENSCAFG00000031825	10	3285765	3286487	+	723	7.27612	6.61471	6.67243	7.41785	7.67243	7.79442	0.790895	1.73015	0.000133938
DPT	7;7;7;7	29830270;29839969;29850363;29854292	29830765;29840094;29850470;29854358	+;+;+;+	797	6.26679	6.2854	6.14975	4.90689	4.64386	4.52356	-0.988854	-1.98461	0.000136173
INHBA	18;18	8272872;8282908	8273496;8284321	+;+	2039	10.851	10.6036	12.3977	9.77314	9.40301	9.68124	-1.06242	-2.08844	0.000140179
CCDC172	28;28;28;28;28;28;28;28;28;28	26953871;26956057;26956742;26978960;26980198;26989699;26990388;27011007;27011933;27012496	26954040;26956170;26956827;26979076;26980363;26989800;26990490;27011094;27011998;27013870	+;+;+;+;+;+;+;+;+;+	2387	3.58496	3.32193	4	0	0	0	-0.988591	-1.98425	0.000142248
AKAP6	8;8;8;8;8;8;8;8;8;8;8;8;8;8	11403636;11406280;11519061;11605784;11614317;11643787;11662440;11663681;11745398;11762962;11796626;11800056;11828090;11870991	11403723;11406491;11519418;11606035;11616083;11643909;11662536;11663844;11745546;11763082;11796772;11800280;11828305;11874406	+;+;+;+;+;+;+;+;+;+;+;+;+;+	7335	5.12928	6.10852	6.87036	3.70044	4	2	-1.09401	-2.13467	0.000143453
CREB3L1	18;18;18;18;18;18;18;18;18;18;18;18;18	43138225;43139613;43142420;43143470;43145358;43145622;43145834;43146678;43148563;43151736;43154510;43173320;43173358	43139489;43139880;43142546;43143569;43145426;43145680;43145983;43146835;43148641;43151920;43154738;43173355;43173420	-;-;-;-;-;-;-;-;-;-;-;-;-	2788	11.813	11.2929	11.8688	10.7415	10.6321	10.1163	-0.807012	-1.74958	0.00014443
