# Supplementary material for: MiR-34a regulates the invasive capacity of canine osteosarcoma cell lines
Source: PLoS One. 2018 Jan 2;13(1):e0190086. doi: 10.1371/journal.pone.0190086 (PMC5749745; doi:10.1371/journal.pone.0190086)
Supplement: S3 Table — Computer-aided bioinformatics algorithms (TargetScan, miRanda. MiRWalk, miRDB) were used to identify predicted miR-34a target genes containing putative miR-34a binding sites within their 3’-UTR. 150 genes that were significantly down-regulated (fold change ≤ -1.4, p-value < 0.05) following enforced expression of miR-34a in OSA8 cells were found to contain consensus binding sites for miR-34a using in silico miRNA prediction tools. (XLSX) [file pone.0190086.s003.xlsx]

## Sheet: Predicted miR-34a Targets
S3 Table: Down-regulated transcripts (fold change ≤ -1.4) containing consensus binding sites for miR-34a.
Gene Name	Chromosome	Start	End	Strand	Length	OSA8-EV1	OSA8-EV2	OSA8-EV3	OSA8-miR34a1	OSA8-miR34a2	OSA8-miR.34a3	mir34a vs EV log2FC	mir34a vs EV Fold Change	mir34a vs EV P-value
ABCA1	11;11;11;11;11;11;11;11;11;11;11;11;11;11;11;11;11;11;11;11;11;11;11;11;11;11;11;11;11;11;11;11;11;11;11;11;11;11;11;11;11;11;11;11;11;11;11;11;11	60764299;60765743;60766684;60767363;60768446;60768997;60770779;60771481;60772639;60773064;60774242;60775827;60776066;60778105;60780026;60780663;60781576;60782749;60784153;60785271;60788191;60789345;60790972;60792391;60792700;60794304;60795468;60796795;60797759;60798122;60799171;60800542;60802560;60803746;60804361;60806337;60808486;60809263;60810241;60814843;60815303;60817182;60822033;60836269;608…	60765126;60765986;60766776;60767466;60768580;60769138;60770885;60771543;60772759;60773193;60774365;60775971;60776181;60778282;60780195;60780737;60781681;60782781;60784247;60785460;60788289;60789469;60791120;60792504;60792748;60794506;60795540;60797015;60797896;60798264;60799302;60800713;60802673;60803950;60804582;60806559;60808662;60809468;60810438;60814959;60815442;60817422;60822125;60836445;608…	-;-;-;-;-;-;-;-;-;-;-;-;-;-;-;-;-;-;-;-;-;-;-;-;-;-;-;-;-;-;-;-;-;-;-;-;-;-;-;-;-;-;-;-;-;-;-;-;-	7554	10.29	9.84392	11.021	9.53138	9.62571	9.3443	-0.600914	-1.51668	0.0363181
ACSL4	X;X;X;X;X;X;X;X;X;X;X;X;X;X;X	82863877;82876589;82880754;82882096;82885062;82887384;82888472;82892652;82896704;82896982;82902451;82902710;82903995;82904421;82916739	82867442;82876746;82880868;82882287;82885136;82887556;82888611;82892723;82896827;82897132;82902589;82902819;82904172;82904660;82916789	-;-;-;-;-;-;-;-;-;-;-;-;-;-;-	5484	11.1799	10.6402	11.1131	10.2033	10.3902	10.2467	-0.490092	-1.40453	0.00101603
ACTL8	2;2;2	80560311;80563684;80624690	80561595;80564068;80624873	-;-;-	1854	4.24793	3.70044	2.58496	0	2	1.58496	-0.599203	-1.51488	0.0254227
ADRA1D	24	17213643	17214755	+	1113	7.04439	5.42626	7.19967	4.52356	6.04439	5.24793	-0.611915	-1.52829	0.0331636
AKAP6	8;8;8;8;8;8;8;8;8;8;8;8;8;8	11403636;11406280;11519061;11605784;11614317;11643787;11662440;11663681;11745398;11762962;11796626;11800056;11828090;11870991	11403723;11406491;11519418;11606035;11616083;11643909;11662536;11663844;11745546;11763082;11796772;11800280;11828305;11874406	+;+;+;+;+;+;+;+;+;+;+;+;+;+	7335	5.12928	6.10852	6.87036	3.70044	4	2	-1.09401	-2.13467	0.000143453
AKAP7	1;1;1;1;1;1;1;1	69361015;69376261;69387629;69392861;69406369;69425618;69481186;69482024	69361099;69376400;69387765;69393021;69406481;69425765;69481378;69483139	+;+;+;+;+;+;+;+	2093	7.88874	7.6865	8.76155	6.93074	7.45121	7.06609	-0.621047	-1.53799	0.0144518
AKTIP	2;2;2;2;2;2;2;2;2	62257079;62258581;62260842;62260995;62261597;62261761;62261952;62262897;62263120	62257188;62258786;62260906;62261095;62261685;62261859;62262059;62262957;62263230	+;+;+;+;+;+;+;+;+	950	7.61471	7.02237	8.09803	6.88264	6.58496	7.01123	-0.487026	-1.40155	0.0379377
ALDH1L2	10;10;10;10;10;10;10;10;10;10;10;10;10;10;10;10;10;10;10;10;10;10;10	33310448;33320353;33322966;33325533;33327554;33327866;33328950;33330165;33330854;33332703;33339422;33340121;33342150;33344712;33344868;33352951;33353506;33354923;33355624;33357636;33359539;33362714;33364935	33310670;33320497;33323200;33325698;33327655;33327955;33329084;33330290;33330945;33332850;33339541;33340248;33342300;33344782;33344973;33353038;33353599;33355022;33355722;33357801;33359644;33362913;33364990	+;+;+;+;+;+;+;+;+;+;+;+;+;+;+;+;+;+;+;+;+;+;+	2947	9.99859	9.90087	10.8226	9.08215	9.40514	8.61839	-0.77202	-1.70766	0.00239188
ALX3	6;6;6	41903464;41906361;41906655	41903790;41906489;41906963	+;+;+	765	9.49586	8.79766	9.39232	8.40514	8.59619	8.46352	-0.520968	-1.43492	0.00195064
AMER1	X	49434455	49437847	-	3393	5.70044	5.58496	5.88264	3.45943	3.58496	4.16993	-1.18025	-2.26616	1.49e-05
ANKRD1	28;28;28;28;28;28;28;28;28	5569726;5572513;5572751;5573064;5574513;5575865;5576100;5577166;5578004	5569984;5572611;5572849;5573162;5574611;5575972;5576237;5577345;5578066	-;-;-;-;-;-;-;-;-	1144	10.7985	10.5488	11.4788	9.31515	8.94837	10.3826	-0.789662	-1.72867	0.0033241
ARHGAP26	2;2;2;2;2;2;2;2;2;2;2;2;2;2;2;2;2;2;2;2;2;2;2	37627422;37728312;37729981;37734884;37740469;37748900;37756348;37757959;37761608;37767257;37784166;37846343;37869995;37874436;37889203;37890956;37892499;37941199;37955972;37971189;38023347;38029551;38039636	37627711;37728407;37730042;37734955;37740570;37749010;37756452;37758088;37761708;37767351;37784244;37846379;37870060;37874510;37889290;37891014;37892604;37941358;37956110;37971342;38023457;38029642;38039759	+;+;+;+;+;+;+;+;+;+;+;+;+;+;+;+;+;+;+;+;+;+;+	2454	5.16993	5.61471	6.35755	4	4.32193	4.45943	-0.815939	-1.76044	0.00398813
ARHGAP31	33;33;33;33;33;33;33;33;33;33;33;33	22965613;23033023;23035383;23044770;23045776;23046620;23053083;23055586;23062537;23064670;23068825;23072397	22966157;23033125;23035527;23044852;23045883;23046762;23053281;23055710;23062599;23065245;23069123;23074850	+;+;+;+;+;+;+;+;+;+;+;+	4843	10.6582	10.2877	10.9344	9.97441	9.80252	9.30378	-0.603689	-1.5196	0.00688167
ARHGAP36	X;X;X;X;X;X;X;X;X;X;X;X;X	102196308;102219701;102221150;102221732;102222221;102222624;102222829;102223435;102223804;102224238;102224463;102224984;102226345	102196388;102219953;102221215;102221967;102222413;102222679;102222979;102223583;102223980;102224335;102224569;102225162;102227615	+;+;+;+;+;+;+;+;+;+;+;+;+	3017	3.45943	3.58496	3.32193	1.58496	1.58496	1.58496	-0.590563	-1.50583	0.033677
ARID5A	17;17;17;17;17;17;17	34319978;34322823;34323193;34323783;34324193;34326235;34333560	34322415;34322982;34323290;34323835;34324331;34326350;34333741	-;-;-;-;-;-;-	3186	9.97441	10.1849	10.9181	9.04439	10.0403	8.98014	-0.542526	-1.45652	0.0446569
ARNTL2	27;27;27;27;27;27;27;27;27;27;27;27;27;27;27;27	20302428;20308314;20310181;20324248;20325117;20326077;20326381;20326863;20350400;20351397;20353234;20354665;20361091;20364517;20378161;20379753	20306841;20308422;20310256;20324356;20325175;20326227;20326487;20327103;20350543;20351514;20353326;20354744;20361253;20364553;20378262;20379914	-;-;-;-;-;-;-;-;-;-;-;-;-;-;-;-	6165	9.05528	9.45738	10.3421	7.94251	9.2738	7.7879	-0.60059	-1.51634	0.0357749
ASTN1	7;7;7;7;7;7;7;7;7;7;7;7;7;7;7;7;7;7;7;7;7;7;7	22455499;22565982;22594365;22596505;22597678;22602083;22603209;22611234;22653332;22659980;22660560;22669569;22672411;22674106;22680137;22682469;22719282;22724602;22728403;22729607;22736567;22746706;22750780	22455781;22566169;22594758;22596651;22597785;22602232;22603400;22611318;22653406;22660117;22660710;22669735;22672605;22674233;22680241;22682657;22719550;22724735;22728554;22729742;22736667;22746889;22751014	+;+;+;+;+;+;+;+;+;+;+;+;+;+;+;+;+;+;+;+;+;+;+	3906	4	3.90689	4.32193	1	1	0	-1.05141	-2.07255	0.000193037
B3GAT3	18;18;18;18;18	54020736;54021943;54023515;54024071;54024731	54020817;54022117;54023875;54024361;54024829	+;+;+;+;+	1008	10.242	9.89633	10.2348	8.78136	9.60177	8.59991	-0.678004	-1.59992	0.00566008
BACH2	12;12;12;12	49107523;49112579;49123971;49180211	49108029;49112785;49125563;49180453	-;-;-;-	2550	7.45943	7.96578	7.77479	5.90689	7.53138	5	-0.507514	-1.4216	0.0389412
CA12	30;30;30;30;30;30;30;30;30;30	27905922;27906769;27917689;27918787;27919112;27920019;27922905;27923895;27952359;27956985	27905994;27906856;27917871;27918944;27919175;27920114;27923047;27924075;27952379;27957723	-;-;-;-;-;-;-;-;-;-	1746	5.39232	5.24793	7.04439	4.64386	3.90689	4.08746	-0.836677	-1.78593	0.00381533
CLDN1	34;34;34;34	22302592;22307396;22309643;22318811	22305725;22307480;22309807;22319496	-;-;-;-	4070	12.0721	11.2568	12.0848	10.8146	10.6511	11.4737	-0.527912	-1.44184	0.015738
CMPK2	17;17	4469593;4476561	4470130;4476883	-;-	861	3.80735	4.08746	6.93074	2.58496	3.80735	2	-0.665091	-1.58567	0.0119185
CPA4	14;14;14;14;14;14;14;14;14;14;14;14;14;14;14;14;14;14;14;14;14;14	6621579;6626326;6627324;6628952;6630201;6631036;6632478;6635520;6636705;6637277;6642726;6645189;6650959;6653348;6655121;6656349;6657759;6659905;6661702;6662609;6663412;6665579	6621766;6626410;6627523;6629042;6630311;6631140;6632579;6635618;6636839;6637358;6642793;6645376;6651043;6653547;6655211;6656459;6657857;6660006;6661797;6662743;6663493;6665758	-;-;-;-;-;-;-;-;-;-;-;-;-;-;-;-;-;-;-;-;-;-	2635	2.80735	2.58496	2.32193	0	0	0	-0.5119	-1.42593	0.0226718
CRABP2	7;7;7;7	41277095;41280783;41281125;41281694	41277841;41280961;41281241;41282200	+;+;+;+	1550	8.55459	8.60363	8.74147	6.49185	8.42626	5.78136	-0.524936	-1.43887	0.0391688
CREB3L1	18;18;18;18;18;18;18;18;18;18;18;18;18	43138225;43139613;43142420;43143470;43145358;43145622;43145834;43146678;43148563;43151736;43154510;43173320;43173358	43139489;43139880;43142546;43143569;43145426;43145680;43145983;43146835;43148641;43151920;43154738;43173355;43173420	-;-;-;-;-;-;-;-;-;-;-;-;-	2788	11.813	11.2929	11.8688	10.7415	10.6321	10.1163	-0.807012	-1.74958	0.00014843
CREB5	14;14;14;14;14;14;14;14;14;14;14	41484769;41559554;41564340;41577170;41640426;41789133;41794513;41871657;41875973;41883612;41884640	41485006;41559625;41564433;41577291;41640598;41789259;41794623;41871980;41876200;41883720;41884812	+;+;+;+;+;+;+;+;+;+;+	1771	7.01123	6.39232	7.85798	5.90689	5.45943	5.93074	-0.839175	-1.78903	0.00181475
CRY2	18;18;18;18;18;18;18;18;18;18;18;18	43536862;43549464;43550698;43551112;43551439;43551831;43553188;43559435;43560253;43562032;43564371;43573402	43540625;43549605;43550790;43551314;43551590;43552142;43553328;43559523;43560437;43562174;43564479;43574313	-;-;-;-;-;-;-;-;-;-;-;-	6245	9.33762	9.29692	10.3869	7.57743	9.03342	7.82018	-0.77704	-1.71361	0.00598453
CYLD	2;2;2;2;2;2;2;2;2;2;2;2;2;2;2;2;2;2	64563392;64565104;64565597;64566540;64567583;64573197;64574174;64576393;64577729;64578765;64579817;64586618;64588327;64617516;64619721;64621211;64628094;64628652	64563576;64565320;64565715;64566648;64567715;64573263;64574265;64576515;64577870;64578930;64580196;64586734;64588425;64617621;64620023;64621862;64628175;64628820	-;-;-;-;-;-;-;-;-;-;-;-;-;-;-;-;-;-	3261	9.3966	9.35315	10.196	8.81057	8.99435	8.74483	-0.537121	-1.45107	0.0210966
CYR61	6;6;6;6;6	62443288;62444351;62444691;62445395;62445932	62444262;62444559;62445047;62445608;62446469	-;-;-;-;-	2293	15.1866	15.0165	16.4183	14.7023	14.3614	15.0963	-0.523038	-1.43698	0.0397919
DAAM1	8;8;8;8;8;8;8;8;8;8;8;8;8;8;8;8;8;8;8;8;8;8;8;8	34540752;34560243;34585729;34591007;34593375;34594299;34594529;34595821;34596113;34596663;34597088;34600199;34600921;34601526;34609822;34617887;34622841;34624703;34625641;34629436;34631463;34634515;34637882;34639132	34540971;34560332;34585800;34591101;34593708;34594409;34594632;34595887;34596230;34596801;34597146;34600386;34601220;34601633;34609928;34617971;34622947;34624791;34625809;34629543;34631523;34634646;34638052;34641976	+;+;+;+;+;+;+;+;+;+;+;+;+;+;+;+;+;+;+;+;+;+;+;+	5879	9.69	9.53333	11.7895	8.40939	9.26209	8.87652	-0.839653	-1.78962	0.00366843
DAB1	5;5;5;5;5;5;5;5;5;5;5;5;5;5;5;5	52231141;52360860;52369603;52437014;52437772;52438367;52439991;52446833;52471424;52471566;52476191;52478689;52486555;52490694;52491180;52502120	52231343;52360999;52369701;52437145;52437891;52438405;52440056;52446892;52471482;52471613;52476293;52478797;52487103;52490821;52491290;52505512	+;+;+;+;+;+;+;+;+;+;+;+;+;+;+;+	5359	4.32193	3.16993	5	1	2.58496	1.58496	-0.791881	-1.73133	0.00477675
DCBLD1	1;1;1;1;1;1;1;1;1;1;1;1;1;1	57733266;57749922;57751370;57755461;57762348;57766744;57767773;57768451;57768850;57769097;57771173;57771493;57772420;57776182	57733891;57750056;57751421;57755533;57762481;57766784;57767979;57768575;57768997;57769204;57771257;57771542;57772539;57776366	+;+;+;+;+;+;+;+;+;+;+;+;+;+	2089	8.50779	8.12412	8.47573	7.2854	7.46761	7.70736	-0.635734	-1.55373	0.000334513
DDX26B	X;X;X;X;X;X;X;X;X;X;X;X;X;X;X;X;X;X	105996336;105996385;105996589;106022047;106023042;106023354;106023797;106026119;106028159;106031629;106039398;106042905;106043760;106045343;106047051;106049749;106051002;106051339	105996380;105996447;105996666;106022196;106023131;106023537;106023925;106026282;106028311;106031761;106039492;106043123;106043883;106045485;106047285;106050123;106051095;106051450	+;+;+;+;+;+;+;+;+;+;+;+;+;+;+;+;+;+	2586	9.25974	9.04166	9.26679	8.15987	8.66888	7.67948	-0.609133	-1.52534	0.0120984
DDX58	11;11;11;11;11;11;11;11;11;11;11;11;11;11;11;11;11;11	49764594;49766963;49770137;49771416;49774633;49777091;49778224;49779553;49783084;49785058;49787339;49788532;49789112;49790643;49791693;49792819;49797682;49799340	49764890;49767106;49770288;49771586;49774723;49777239;49778359;49779710;49783203;49785220;49787597;49788685;49789213;49790766;49791839;49793000;49797816;49799445	-;-;-;-;-;-;-;-;-;-;-;-;-;-;-;-;-;-	2790	6.14975	6.10852	8.09276	6	6.04439	5.55459	-0.52629	-1.44022	0.0285734
DNM3	7;7;7;7;7;7;7;7;7;7;7;7;7;7;7;7;7;7;7;7;7;7	26564813;26574456;26595254;26596203;26605128;26664463;26671865;26724674;26828819;26867822;26868662;26888917;26894332;26908225;26911606;26914184;26917596;26921537;26922274;26975654;26977043;27024686	26565052;26574522;26595511;26596429;26605292;26664474;26671976;26724783;26828932;26867851;26868713;26888987;26894418;26908363;26911673;26914319;26917738;26921697;26922372;26975857;26977192;27024770	-;-;-;-;-;-;-;-;-;-;-;-;-;-;-;-;-;-;-;-;-;-	2730	6.10852	6.10852	6.50779	3.16993	4.70044	4.39232	-1.16455	-2.24163	3.03e-05
DTNA	7;7;7;7;7;7;7;7;7;7;7;7;7;7;7;7;7;7;7;7;7;7;7	55068136;55075436;55077385;55079865;55081910;55084472;55092873;55094650;55101811;55105811;55109041;55121914;55122566;55130195;55131982;55136814;55139558;55140993;55143475;55150755;55161815;55181875;55191983	55069668;55075484;55077532;55080033;55081999;55084631;55092893;55094746;55101924;55105908;55109128;55122006;55122643;55130325;55132065;55136938;55139724;55141098;55143629;55150840;55162028;55181955;55192049	-;-;-;-;-;-;-;-;-;-;-;-;-;-;-;-;-;-;-;-;-;-;-	3954	7.34873	7.01123	8.17493	5.9542	6.98868	6.16993	-0.636567	-1.55463	0.0198596
DUSP4	16;16;16;16	34801120;34811374;34812525;34813235	34802347;34811519;34812744;34817289	+;+;+;+	5649	10.941	10.4767	11.327	10.1674	10.1886	9.46557	-0.609584	-1.52582	0.0385408
EFNB3	5;5;5;5;5	32588333;32590725;32591237;32591421;32591978	32588454;32591017;32591329;32591525;32594414	+;+;+;+;+	3050	7.55459	8.41785	8.50779	5.80735	6	5.24793	-1.52621	-2.88027	3.01e-08
EMP1	27;27;27;27	33177639;33181597;33181849;33184219	33180837;33181737;33181945;33184332	-;-;-;-	3551	14.0905	13.7438	14.9919	13.4013	13.6464	13.129	-0.573768	-1.48841	0.00200924
ERG	31;31;31;31;31;31;31;31;31;31;31;31	33458359;33458753;33458796;33465615;33466358;33467081;33474110;33476127;33477028;33497367;33515031;33632175	33458751;33458791;33458872;33465662;33466414;33467149;33474181;33476207;33477231;33497518;33515248;33632213	-;-;-;-;-;-;-;-;-;-;-;-	1449	6.67243	6.10852	5.64386	5.16993	3.90689	5.55459	-0.59054	-1.50581	0.0380809
FAM110B	29	9000588	9001715	+	1128	8.45533	7.7879	9.30834	7.44294	7.67243	7.39232	-0.671636	-1.59288	0.00978366
FAM76A	2;2;2;2;2;2;2;2;2	72590717;72593729;72596536;72602655;72607714;72611218;72612085;72615654;72616999	72593209;72593830;72596671;72602741;72607868;72611370;72612139;72615718;72617079	-;-;-;-;-;-;-;-;-	3327	8.61102	8.42206	9.20701	7.80735	8.02791	8.12412	-0.516526	-1.43051	0.0171666
FLVCR2	8;8;8;8;8;8;8;8;8;8	48588512;48615060;48617793;48628247;48629545;48632526;48633737;48633996;48634702;48638582	48589219;48615201;48617933;48628314;48629648;48632636;48633842;48634107;48634757;48638659	+;+;+;+;+;+;+;+;+;+	1626	4.24793	4.24793	4	1.58496	3.32193	2.58496	-0.579432	-1.49426	0.0435256
FNDC3B	34;34;34;34;34;34;34;34;34;34;34;34;34;34;34;34;34;34;34;34;34;34;34;34;34	36373993;36398727;36484451;36500809;36504077;36544385;36552426;36555151;36563706;36567230;36582069;36583375;36585295;36586325;36588590;36591047;36593011;36593972;36596436;36596870;36602123;36612881;36625273;36627386;36637251	36374131;36398802;36484527;36501052;36504367;36544443;36552577;36555210;36563844;36567283;36582193;36583549;36585381;36586463;36588661;36591165;36593116;36594144;36596549;36597019;36602403;36613093;36625439;36627513;36637583	+;+;+;+;+;+;+;+;+;+;+;+;+;+;+;+;+;+;+;+;+;+;+;+;+	3673	10.7108	10.2192	11.0147	10.0741	9.63662	9.71253	-0.569183	-1.48368	0.0393531
FRMD4A	2;2;2;2;2;2;2;2;2;2;2;2;2;2;2;2;2;2;2;2;2;2;2;2	22639001;22668174;22709179;22721971;22733991;22749246;22750245;22762749;22768094;22768426;22772274;22793127;22799313;22805380;22821764;22825920;22828221;22831026;22833596;22834462;22837190;22840173;22842489;22856576	22639309;22668239;22709285;22722063;22734075;22749302;22750267;22762832;22768159;22768483;22772360;22793203;22799457;22805521;22821897;22826042;22828449;22831082;22833833;22834629;22838043;22840269;22842558;22856678	+;+;+;+;+;+;+;+;+;+;+;+;+;+;+;+;+;+;+;+;+;+;+;+	3472	9.40088	8.55459	8.88874	8.35755	8.02791	8.224	-0.50715	-1.42124	0.00875886
FZD5	37	16123798	16125567	-	1770	7.45943	6.39232	6.53916	6.2854	5.58496	5.67243	-0.554076	-1.46823	0.0349107
GABRA3	X;X;X;X;X;X;X;X;X;X	120154053;120175542;120188775;120205084;120220846;120250420;120275218;120354749;120379457;120459945	120154931;120175753;120188927;120205227;120220928;120250640;120275285;120354870;120379631;120460598	-;-;-;-;-;-;-;-;-;-	2711	6.97728	7	7.25739	4.32193	5.08746	4.08746	-1.63118	-3.09767	6.81e-10
GALNT15	23;23;23;23;23;23;23;23;23;23	26555067;26559757;26564244;26564711;26567710;26569874;26572043;26579142;26582829;26602327	26557202;26559900;26564348;26564842;26567904;26569991;26572210;26579346;26582995;26603538	-;-;-;-;-;-;-;-;-;-	4582	3.16993	3	5.45943	1.58496	2	2.32193	-0.6188	-1.5356	0.0319345
GATA3	2;2;2;2;2	28067975;28074269;28078908;28084550;28087502	28070273;28074394;28079053;28085086;28088199	-;-;-;-;-	3806	9.82814	9.55459	10.5157	8.53528	8.74147	8.71425	-0.962221	-1.94831	1.61e-05
GBP5	6;6;6;6;6;6;6;6;6;6;6	59273713;59276829;59277552;59285970;59286337;59286922;59288227;59289315;59290283;59290667;59291479	59273928;59277037;59277679;59286079;59286533;59287164;59288507;59289527;59290385;59290848;59292614	+;+;+;+;+;+;+;+;+;+;+	3018	5.80735	5.12928	7.19967	5.08746	4.16993	4.9542	-0.669717	-1.59076	0.039146
GCH1	8;8;8;8;8;8	30733592;30734658;30736026;30748267;30753442;30783578	30733718;30734742;30736057;30748322;30753551;30784064	-;-;-;-;-;-	897	6.53916	5.83289	7.48382	5	5.78136	6.12928	-0.530485	-1.44441	0.0401887
GRB10	18;18;18;18;18;18;18;18;18;18;18;18;18;18	1896483;1897744;1898551;1904697;1906725;1907706;1909425;1910496;1917006;1941001;1946352;1970944;1994836;2014685	1896664;1897860;1898628;1904795;1906835;1907843;1909493;1910611;1917162;1941142;1946547;1971034;1994925;2014836	-;-;-;-;-;-;-;-;-;-;-;-;-;-	1738	8.8009	8.74483	9.79604	7.70044	8.37069	7.36632	-0.769441	-1.70461	0.0044235
GSTM3	6;6;6;6;6;6;6;6	42188441;42188732;42189089;42189858;42190033;42190477;42190660;42191077	42188491;42188807;42189153;42189939;42190133;42190572;42190770;42191182	+;+;+;+;+;+;+;+	688	10.1611	10.0028	10.3998	9	9.76984	9.40514	-0.499875	-1.41409	0.0226266
GUCY1A3	15;15;15;15;15;15;15;15;15;15	53174157;53197472;53205697;53209571;53213091;53214632;53216714;53220886;53224426;53234154	53174190;53197685;53206064;53209632;53213149;53215341;53217199;53221029;53224580;53234560	+;+;+;+;+;+;+;+;+;+	2639	6.96578	6.52356	6.44294	5.12928	5.32193	5.39232	-0.944496	-1.92452	6.92e-05
HAVCR2	4;4;4;4;4;4;4	53018990;53020062;53021313;53025018;53026505;53030306;53031876	53019044;53020400;53021396;53025055;53026631;53030342;53032035	+;+;+;+;+;+;+	840	4.58496	5.45943	5.9542	3.80735	4.90689	3.90689	-0.501035	-1.41523	0.0231724
HEG1	33;33;33;33;33;33;33;33;33;33;33;33;33;33;33;33;33	27987252;27990385;27992890;28005530;28006076;28012320;28016169;28016573;28019322;28024029;28024790;28026945;28028107;28032484;28034026;28041752;28044076	27987401;27990559;27992977;28005567;28006118;28012454;28016329;28016631;28019425;28024148;28024906;28027938;28028474;28032810;28034379;28042048;28044355	-;-;-;-;-;-;-;-;-;-;-;-;-;-;-;-;-	3810	10.927	10.8098	11.1929	9.91139	10.5157	9.97154	-0.545464	-1.45949	0.0120882
HIPK2	16;16;16;16;16;16;16;16;16;16;16;16;16;16;16;16	9090727;9120954;9190525;9190933;9192862;9194758;9200387;9204374;9205484;9214957;9217798;9221381;9233382;9239639;9241083;9244090	9090954;9121869;9190648;9191052;9192948;9194942;9200549;9204581;9205605;9215099;9217977;9221662;9233626;9239796;9241529;9244272	+;+;+;+;+;+;+;+;+;+;+;+;+;+;+;+	3791	8.91886	8.93074	9.78136	7.56986	8.79766	7.97154	-0.599626	-1.51532	0.0269212
HLF	9;9;9;9	30326604;30330100;30371129;30376071	30327609;30330435;30371349;30381225	+;+;+;+	6718	5.35755	5.88264	8.67243	5.16993	6.02237	5.24793	-0.589266	-1.50448	0.0344616
HNF4G	29;29;29;29;29;29;29;29;29;29	23777052;23780309;23785265;23788393;23790720;23793899;23796165;23796445;23797623;23800896	23777187;23780480;23785359;23788499;23790875;23793986;23796317;23796681;23797745;23803458	+;+;+;+;+;+;+;+;+;+	3830	6.08746	5.75489	6.47573	5	4.85798	5.16993	-0.703478	-1.62843	0.00513629
HSPB6	1;1;1	116878424;116879524;116879776	116878621;116879646;116879943	+;+;+	489	6.74147	5.64386	6.26679	3.58496	3	2.58496	-1.80728	-3.49981	7.63e-11
HTR2C	X;X;X;X;X;X	87342810;87367163;87476810;87481970;87566325;87637753	87343373;87367224;87476924;87482283;87566525;87641561	+;+;+;+;+;+	5065	3.70044	3.45943	4.52356	0	2.58496	1.58496	-0.674242	-1.59576	0.0147094
IGF2BP2	34;34;34;34;34;34;34;34;34;34;34;34;34;34;34	18368131;18371672;18373340;18374900;18378927;18379931;18389268;18391816;18392306;18400843;18402864;18405966;18409278;18410439;18522096	18370378;18371785;18373471;18374974;18379043;18379999;18389396;18391951;18392428;18400977;18403136;18406029;18409329;18410487;18522156	-;-;-;-;-;-;-;-;-;-;-;-;-;-;-	3777	11.0168	10.7202	12.0327	10.2046	10.3587	10.1434	-0.699029	-1.62341	0.00560801
IL1RN	17;17;17;17;17	37244717;37246608;37247836;37249114;37297264	37244872;37246696;37247948;37250891;37297281	+;+;+;+;+	2154	2.58496	2.58496	4.9542	0	0	1.58496	-0.612407	-1.52881	0.0142845
IL7R	4;4;4;4;4;4;4;4	72636594;72637479;72638404;72639403;72641553;72646202;72659800;72664585	72637094;72637554;72638497;72639565;72641710;72646359;72659938;72664667	-;-;-;-;-;-;-;-	1372	5.85798	5.32193	6.18982	3.90689	3.16993	5	-0.815384	-1.75977	0.00438218
JAG1	24;24;24;24;24;24;24;24;24;24;24;24;24;24;24;24;24;24;24;24;24;24;24;24;24;24	11657442;11657956;11666845;11672606;11674634;11678566;11678986;11679543;11681056;11681762;11682294;11682685;11683252;11684223;11684863;11685493;11685702;11685958;11686572;11687079;11688253;11688919;11689130;11689550;11689863;11690848	11657522;11658261;11666896;11672860;11674694;11678696;11679105;11679656;11681169;11681875;11682340;11682858;11683402;11684387;11684976;11685606;11685815;11686074;11686599;11687164;11688366;11689028;11689363;11689681;11690013;11694554	+;+;+;+;+;+;+;+;+;+;+;+;+;+;+;+;+;+;+;+;+;+;+;+;+;+	6906	10.3977	9.54496	9.57554	9.20701	9.16491	8.81378	-0.508511	-1.42258	0.0221152
KCNA3	6	41343610	41344908	+	1299	4.52356	4.32193	5.45943	3.16993	4.16993	3.70044	-0.491811	-1.40621	0.0185408
KCNH7	36;36;36;36;36;36;36;36;36;36;36;36;36;36;36;36	7790279;7791877;7796676;7802451;7811474;7813266;7816402;7820283;7834743;7841273;7843570;7865434;7912266;7920529;7925081;7942546	7790545;7792069;7796844;7802714;7811573;7813471;7816657;7820285;7834951;7841284;7843969;7865859;7912480;7920549;7925509;7942746	-;-;-;-;-;-;-;-;-;-;-;-;-;-;-;-	3371	6.42626	6.37504	6.40939	5	5.20945	4.58496	-0.937366	-1.91503	0.000250004
KIAA1217	2;2;2;2;2;2;2;2;2;2;2;2;2;2;2;2;2;2;2;2;2	8908159;8911120;8911783;8913509;8917385;8920591;8921477;8925118;8927761;8930597;8931292;8936066;8948588;8954797;8955355;8968636;8999523;9003597;9044554;9186366;9197449	8910406;8911242;8913396;8913586;8917504;8920755;8921640;8925301;8928208;8930744;8931422;8936241;8948754;8954846;8955459;8969468;8999616;9003795;9044752;9186649;9197518	-;-;-;-;-;-;-;-;-;-;-;-;-;-;-;-;-;-;-;-;-	7600	10.9211	10.6644	11.1674	9.92035	10.3049	9.73471	-0.629629	-1.54717	0.00269043
KLF12	22;22;22;22;22;22;22;22;22;22	27704704;27722906;27764901;27809637;27836325;27837675;27838126;27931288;27985643;28122547	27704885;27723063;27764963;27809772;27836339;27837684;27838685;27931377;27985706;28123013	-;-;-;-;-;-;-;-;-;-	1745	5.16993	4.90689	6.18982	3.90689	4.64386	3.16993	-0.6625	-1.58282	0.0219229
KLF4	11;11;11;11;11;11;11;11	62882767;62883370;62883483;62883580;62883833;62884466;62886026;62886264	62882942;62883383;62883541;62883603;62884020;62885426;62886146;62886879	-;-;-;-;-;-;-;-	2159	7.82655	7.71425	11.0471	6.42626	6.56986	6.64386	-0.523651	-1.43759	0.00911779
KLF7	37;37;37;37;37;37;37;37;37	15521760;15528837;15562468;15563497;15563890;15564496;15564746;15605238;15605690	15521811;15528960;15563098;15563534;15563910;15564509;15564789;15605477;15605823	-;-;-;-;-;-;-;-;-	1298	6.93074	6.49185	7.10852	6.02237	4.52356	6.02237	-0.664637	-1.58517	0.0156296
KLHDC8B	20;20;20;20;20	40023411;40024022;40024222;40024788;40026035	40023607;40024123;40024446;40024952;40026543	-;-;-;-;-	1198	4.24793	5.20945	5.42626	3	3.90689	3.45943	-0.692515	-1.6161	0.0166425
LMO4	6;6;6;6	60892486;60898114;60898693;60906206	60893277;60898269;60898789;60906444	-;-;-;-	1284	10.341	10.0182	12.0147	9.86573	10.0279	9.73132	-0.589549	-1.50478	0.0203871
LTBP2	8;8;8;8;8;8;8;8;8;8;8;8;8;8;8;8;8;8;8;8;8;8;8;8;8;8;8;8;8;8;8;8;8;8;8;8;8	47659413;47660030;47661144;47661733;47661976;47662437;47663302;47663501;47664554;47665253;47665667;47666487;47667020;47667246;47668129;47668701;47669060;47670267;47675168;47680065;47680953;47683554;47684423;47685572;47686642;47687094;47690580;47693655;47704692;47705838;47706894;47707614;47709897;47725996;47735000;47750257;47757462	47659558;47660179;47661425;47661900;47662122;47662565;47663385;47663692;47664697;47665378;47665798;47666609;47667145;47667368;47668254;47668826;47669182;47670386;47675287;47680193;47681081;47683667;47684462;47685591;47686857;47687258;47690702;47693729;47704794;47706115;47707100;47707784;47710087;47726021;47735249;47750327;47758444	-;-;-;-;-;-;-;-;-;-;-;-;-;-;-;-;-;-;-;-;-;-;-;-;-;-;-;-;-;-;-;-;-;-;-;-;-	5978	5.90689	5.49185	5.49185	2.32193	1.58496	0	-1.87503	-3.6681	7.1e-11
LUZP4	X;X;X;X	88041376;88057203;88058844;88062341	88041545;88057334;88058962;88063770	+;+;+;+	1851	6.20945	6.33985	6.02237	0	0	0	-2.61885	-6.1426	1.03e-19
MCIDAS	2;2;2;2;2;2;2	42577039;42577712;42578452;42579244;42582452;42582709;42582895	42577479;42577822;42578675;42579316;42582543;42582808;42583011	-;-;-;-;-;-;-	1158	5.16993	4.85798	5.08746	3.45943	3.58496	3.45943	-0.844526	-1.79568	0.00255865
MED19	18;18;18;18;18	38490741;38494887;38495291;38495688;38495970	38490981;38495143;38495387;38495782;38496038	+;+;+;+;+	759	8.8009	8.43879	8.86419	8.03342	7.65105	7.9542	-0.573838	-1.48848	0.00180318
METTL4	7;7;7;7;7;7;7;7;7	69231132;69237098;69237561;69240618;69251005;69253195;69263919;69265864;69267807	69231277;69237204;69237664;69240792;69251074;69253568;69263981;69266687;69268336	-;-;-;-;-;-;-;-;-	2393	7.37504	6.91886	9.03342	6.88264	6.26679	7.02237	-0.615877	-1.53249	0.0340693
MICAL2	21;21;21;21;21;21;21;21;21;21;21;21;21;21;21;21;21;21;21;21;21;21;21;21;21;21;21;21;21;21;21;21;21;21;21;21;21;21;21;21	35153041;35200788;35236080;35238999;35240476;35243150;35246772;35250364;35251724;35252686;35253416;35254527;35255773;35256333;35264555;35267625;35269423;35270557;35270977;35272276;35277054;35281922;35283272;35284578;35285894;35301981;35306210;35311697;35316130;35317524;35323680;35343523;35343674;35348200;35350994;35366899;35371089;35372240;35421946;35546003	35153612;35201128;35236287;35239115;35240577;35243305;35246872;35250621;35251839;35252812;35253506;35254674;35255972;35256439;35264623;35267774;35269545;35270775;35271078;35272401;35277116;35282029;35283458;35284666;35285996;35302161;35306391;35311771;35316290;35318847;35323682;35343553;35343789;35348292;35351087;35367001;35371162;35377021;35421984;35546023	+;+;+;+;+;+;+;+;+;+;+;+;+;+;+;+;+;+;+;+;+;+;+;+;+;+;+;+;+;+;+;+;+;+;+;+;+;+;+;+	11262	10.3208	9.8392	9.96434	9.3966	9.08746	8.82972	-0.633505	-1.55133	0.00224153
MMP25	6;6;6;6;6;6;6;6;6;6;6	38130092;38130468;38130802;38131188;38131434;38131600;38136980;38137175;38137350;38138898;38139388	38130363;38130725;38130954;38131270;38131518;38131776;38137172;38137271;38137491;38139030;38139965	-;-;-;-;-;-;-;-;-;-;-	2171	4.9542	5.2854	5.55459	3.58496	4.64386	3.58496	-0.611492	-1.52784	0.0331751
MRVI1	21;21;21;21;21;21;21;21;21;21;21;21;21;21;21;21;21;21;21;21;21	33740349;33745801;33747240;33756208;33759071;33759711;33765888;33768283;33768882;33771425;33777272;33789953;33791859;33793634;33793888;33794753;33795376;33797982;33799163;33816505;33816639	33740592;33745935;33747359;33756272;33759178;33759760;33766029;33768414;33769022;33771455;33777395;33790031;33792476;33793681;33793940;33794830;33795549;33798052;33799234;33816536;33816836	-;-;-;-;-;-;-;-;-;-;-;-;-;-;-;-;-;-;-;-;-	2715	6.97728	7.2854	7.07682	5.55459	6.55459	5.32193	-0.676812	-1.5986	0.0147196
MYLK	33;33;33;33;33;33;33;33;33;33;33;33;33;33;33;33;33;33;33;33;33;33;33;33;33;33;33;33;33;33;33;33;33;33	26663113;26668607;26670246;26675551;26678453;26686955;26688001;26693388;26694869;26695059;26703514;26709290;26711582;26712491;26727822;26737745;26745049;26745655;26746730;26752555;26753585;26755516;26768686;26772511;26776648;26777394;26778503;26779036;26780565;26781710;26782873;26795826;26837969;26843152	26666050;26668738;26670375;26675674;26678605;26687078;26688218;26693591;26694962;26695091;26703816;26709443;26711709;26712541;26727908;26737861;26745525;26746289;26746801;26752804;26753782;26755653;26768838;26772645;26776854;26777920;26778517;26779054;26780730;26781875;26782921;26796033;26838136;26843541	-;-;-;-;-;-;-;-;-;-;-;-;-;-;-;-;-;-;-;-;-;-;-;-;-;-;-;-;-;-;-;-;-;-	8963	9.39017	9.30606	9.88722	8.46761	9.24317	7.94837	-0.498423	-1.41267	0.0413206
MYRIP	23;23;23;23;23;23;23;23;23;23;23;23;23;23;23;23;23	9390964;9448559;9541684;9666923;9672643;9682830;9683121;9685637;9695447;9702967;9718211;9744662;9751451;9755714;9755929;9757572;9763150	9391173;9448702;9541905;9667059;9672723;9682927;9683201;9685780;9695600;9703598;9718450;9744856;9751612;9755818;9755989;9757690;9766774	+;+;+;+;+;+;+;+;+;+;+;+;+;+;+;+;+	6410	4.32193	4.16993	4.9542	3.32193	3.58496	3	-0.538381	-1.45234	0.0421056
NHS	X;X;X;X;X;X;X;X	13782147;13787112;13818172;13820234;13823072;13824192;13827688;13830777	13782297;13787245;13818234;13820426;13823210;13827176;13827814;13834914	+;+;+;+;+;+;+;+	7930	9.71081	9.84862	10.7372	9.13699	9.7364	8.8009	-0.498931	-1.41317	0.0262028
NIN	8;8;8;8;8;8;8;8;8;8;8;8;8;8;8;8;8;8;8;8;8;8;8;8;8;8;8;8;8;8	27104262;27106614;27110422;27115547;27117605;27119053;27120804;27121913;27123081;27125889;27129124;27131241;27131419;27132801;27135768;27137555;27139465;27141586;27142066;27144742;27145168;27145622;27146449;27147081;27151477;27153062;27166179;27177218;27189239;27198725	27104471;27106805;27110622;27115651;27117754;27119232;27120950;27122026;27123203;27126002;27129339;27131310;27131544;27134930;27136273;27137676;27139603;27141675;27142176;27144916;27145308;27145758;27146616;27147227;27151667;27153101;27166373;27177299;27189484;27198778	-;-;-;-;-;-;-;-;-;-;-;-;-;-;-;-;-;-;-;-;-;-;-;-;-;-;-;-;-;-	6622	10.8517	10.7228	11.9915	10.2009	10.6046	10.4157	-0.514272	-1.42827	0.0430963
NPEPL1	24;24;24;24;24;24;24;24;24;24;24	43462795;43463294;43463932;43467691;43468199;43470056;43475214;43476744;43477616;43478636;43479270	43463031;43463479;43464102;43467780;43468280;43470198;43475291;43476844;43478163;43478746;43479428	+;+;+;+;+;+;+;+;+;+;+	1906	8.77479	8.43463	9.40514	7.31288	8.14975	7.16993	-0.796638	-1.73705	0.00238467
OAS3	26;26;26;26;26;26;26;26;26;26;26;26;26;26;26;26	10404028;10408012;10410130;10411351;10413013;10413600;10415013;10415613;10416534;10417217;10418085;10419589;10421142;10421627;10422620;10422965	10404749;10408294;10410305;10411589;10413166;10413944;10415295;10415788;10416784;10417361;10418258;10419874;10421317;10421865;10422767;10422976	+;+;+;+;+;+;+;+;+;+;+;+;+;+;+;+	3809	7.73471	7.36632	10.1523	6.40939	7.40939	6.61471	-0.80159	-1.74302	0.0447736
OLIG2	31;31	27674126;27675126	27674359;27678082	+;+	3191	2.32193	3	6.9542	2.32193	3.16993	2.80735	-0.51496	-1.42895	0.0446912
OSGIN2	29;29;29;29;29	35390259;35395470;35396203;35400807;35403240	35390413;35395606;35396394;35400898;35407333	+;+;+;+;+	4670	8.58871	8.83289	9.77149	7.87652	8.5157	8.42626	-0.495179	-1.4095	0.0296065
PADI2	2;2;2;2;2;2;2;2;2;2;2;2;2;2;2	81115652;81117304;81123383;81125480;81126238;81131350;81133476;81134283;81134868;81137826;81139956;81140850;81143109;81144042;81144810	81116322;81117376;81123444;81125597;81126363;81131528;81133579;81134394;81134975;81137977;81140100;81140943;81143194;81144170;81149288	+;+;+;+;+;+;+;+;+;+;+;+;+;+;+	6638	3.80735	4.70044	4.24793	1.58496	1.58496	0	-0.965043	-1.95212	0.000565151
PAX7	2;2;2;2;2;2;2;2;2	79817701;79824560;79853807;79855378;79861654;79910313;79911340;79912049;79914865	79817816;79824806;79854009;79855543;79861853;79910447;79911469;79912284;79914949	-;-;-;-;-;-;-;-;-	1518	5.20945	4.52356	5.83289	3.45943	4.39232	4.08746	-0.608189	-1.52434	0.0332318
PCLO	18;18;18;18;18;18;18;18;18;18;18;18;18;18;18;18;18;18;18;18;18;18;18;18;18;18;18;18;18;18;18	22317359;22324561;22325118;22363617;22367691;22371332;22372007;22373926;22381659;22382946;22384778;22385458;22387576;22388853;22396023;22398522;22402194;22408824;22409789;22410398;22436337;22454687;22461575;22467244;22511556;22513953;22518805;22530246;22679105;22699632;22700262	22322031;22324706;22325252;22363690;22367832;22371350;22372048;22373957;22381696;22382983;22384818;22385638;22387647;22388946;22396049;22398646;22402244;22409038;22409856;22410506;22436462;22454777;22461711;22469431;22513564;22518594;22519233;22530941;22680508;22699838;22701188	-;-;-;-;-;-;-;-;-;-;-;-;-;-;-;-;-;-;-;-;-;-;-;-;-;-;-;-;-;-;-	19178	4.64386	4.58496	5.49185	3.70044	3.32193	4.08746	-0.596662	-1.51221	0.0374472
PEG10	14;14;14	20121414;20127647;20128856	20121668;20128853;20133980	+;+;+	6587	11.5694	11.4025	10.0056	4.16993	4.90689	4.58496	-3.54982	-11.7112	8.71e-37
PEX11G	20;20;20;20;20	52285085;52285917;52288359;52290823;52292829	52285319;52285979;52288537;52291011;52293799	-;-;-;-;-	1637	6.02237	5.55459	6.53916	4.58496	5.20945	4.24793	-0.750719	-1.68263	0.00650243
PFKFB3	2;2;2;2;2;2;2;2;2;2;2;2;2;2;2;2	29728267;29732445;29735248;29736678;29738636;29738837;29739641;29741201;29741493;29741868;29742968;29745464;29745873;29746509;29747277;29747949	29730996;29732487;29735270;29736851;29738700;29738899;29739770;29741305;29741639;29742075;29743092;29745520;29745947;29746575;29747373;29748084	-;-;-;-;-;-;-;-;-;-;-;-;-;-;-;-	4245	11.1389	11.0258	12.0694	10.3343	10.4284	10.0056	-0.787395	-1.72596	0.00146541
PHF21A	18;18;18;18;18;18;18;18;18;18;18;18;18;18;18;18	43336081;43341933;43344121;43443435;43449857;43451329;43454947;43474858;43478537;43479352;43479906;43482757;43488940;43490334;43490801;43492293	43336134;43341965;43344186;43443638;43450108;43451418;43455240;43474956;43478588;43479431;43479966;43482920;43489095;43490409;43490904;43492550	+;+;+;+;+;+;+;+;+;+;+;+;+;+;+;+	2043	8.20457	8.01123	9.05799	7.31288	7.73471	7.32193	-0.634197	-1.55207	0.0112011
PKIA	29;29	26272055;26275330	26272300;26275406	+;+	323	7.12928	6.93074	7.62205	5.83289	6.37504	6.89482	-0.492537	-1.40692	0.0416849
PPAPDC1B	16;16;16;16;16;16;16	27226196;27226402;27226952;27227380;27227937;27228927;27230997	27226263;27226510;27227042;27227443;27228061;27229097;27231157	+;+;+;+;+;+;+	789	7.08746	6.62936	7.44294	6.06609	6.52356	6.20945	-0.496679	-1.41096	0.0331694
PPP2R3A	23;23;23;23;23;23;23;23;23;23;23;23;23	32486730;32516940;32523483;32530168;32558441;32565317;32569262;32572344;32573024;32600766;32601975;32604096;32625986	32489161;32517206;32523586;32530270;32558515;32565403;32569418;32572392;32573113;32600941;32602093;32604202;32626118	+;+;+;+;+;+;+;+;+;+;+;+;+	3899	8.29462	8.08215	8.59991	7.17991	7.40939	7.40088	-0.726038	-1.65409	0.000209112
PRDM6	11;11;11;11;11;11;11;11;11	12943432;12943553;12943954;12953084;13013746;13017381;13028403;13037272;13044416	12943548;12943669;12944080;12953391;13013873;13017505;13028745;13037448;13047065	+;+;+;+;+;+;+;+;+	4092	2.80735	3	4.16993	1.58496	0	0	-0.595056	-1.51053	0.017277
PSD4	17;17;17;17;17;17;17;17;17;17;17;17;17;17;17;17	37278517;37280908;37281118;37281694;37284878;37285496;37285722;37286071;37286334;37287536;37287929;37289115;37289272;37290143;37290530;37292197	37279607;37281021;37281196;37282075;37285084;37285576;37285834;37286129;37286423;37287579;37288089;37289185;37289438;37290287;37290673;37292707	+;+;+;+;+;+;+;+;+;+;+;+;+;+;+;+	3459	8.92778	8.38802	10.151	7.09803	7.79442	7.13955	-1.10176	-2.14616	0.039941
PTPRB	10;10;10;10;10;10;10;10;10;10;10;10;10;10;10;10;10;10;10;10;10;10;10;10;10;10;10;10;10;10;10;10;10;10	12273354;12275827;12282028;12283950;12284305;12285619;12286835;12287769;12288439;12288677;12288797;12289659;12293226;12299185;12301620;12302106;12306535;12307555;12309360;12312939;12316706;12317708;12318532;12324609;12328903;12333505;12335616;12337621;12339577;12340713;12353307;12372230;12382705;12384381	12273376;12275947;12282163;12284113;12284427;12285753;12286911;12287859;12288538;12288694;12288880;12289758;12293332;12299428;12301769;12302384;12306816;12307818;12309623;12313208;12316969;12317971;12318795;12324872;12329169;12333765;12335885;12337884;12339834;12340988;12353580;12372486;12383100;12384706	-;-;-;-;-;-;-;-;-;-;-;-;-;-;-;-;-;-;-;-;-;-;-;-;-;-;-;-;-;-;-;-;-;-	6937	7.05528	6.85798	7.52356	5.08746	4.32193	6.04439	-1.07582	-2.10792	0.000107648
PTPRD	11;11;11;11;11;11;11;11;11;11;11;11;11;11;11;11;11;11;11;11;11;11;11;11;11;11;11;11;11;11;11	29100859;29106400;29110012;29113096;29114441;29115167;29115765;29150976;29151663;29164242;29180300;29212944;29225382;29236280;29241092;29246616;29257461;29258714;29259252;29262529;29269039;29270105;29273927;29276646;29285938;29289388;29293096;29296804;29408431;29412070;29501434	29104685;29106535;29110166;29113221;29114567;29115345;29116050;29151130;29151782;29164417;29180423;29213041;29225494;29236440;29241301;29246706;29257720;29258811;29259839;29262646;29269232;29270410;29274071;29276779;29286519;29289657;29293206;29296992;29408572;29412215;29501600	-;-;-;-;-;-;-;-;-;-;-;-;-;-;-;-;-;-;-;-;-;-;-;-;-;-;-;-;-;-;-	9534	11.239	10.9915	11.3907	10.3487	10.5575	10.5098	-0.523295	-1.43723	0.0011202
PTPRR	10;10;10;10;10;10;10;10;10;10;10;10;10	12385071;12403172;12407121;12408628;12417963;12418505;12426205;12428853;12472082;12482300;12489620;12492402;12593600	12386336;12403285;12407278;12408738;12418100;12418584;12426289;12429039;12472344;12482410;12489775;12492515;12594008	-;-;-;-;-;-;-;-;-;-;-;-;-	3192	6.61471	6.6865	8.69	4.80735	5.75489	4.90689	-1.0666	-2.09449	0.000225202
QKI	1;1;1;1;1;1;1;1;1;1	51800309;51824515;51839401;51840319;51863116;51916090;51947951;51949579;51952635;51956772	51800411;51824614;51839432;51840509;51863232;51916233;51948038;51949878;51952709;51956788	+;+;+;+;+;+;+;+;+;+	1167	10.3674	9.93074	11.1209	9.63662	9.37069	9.81057	-0.591492	-1.5068	0.0147094
R3HCC1L	28;28;28;28;28;28	11365165;11379676;11385105;11386075;11386662;11395684	11366964;11379851;11385175;11386170;11386802;11395751	+;+;+;+;+;+	2352	8.74819	8.24793	9.54496	7.96	8.31288	7.9542	-0.496393	-1.41068	0.0374842
RAB7B	38;38;38;38;38	2336019;2342326;2349863;2350820;2351333	2336099;2342451;2350078;2350946;2351385	-;-;-;-;-	603	3.70044	3.32193	3.80735	1.58496	2	2.58496	-0.524697	-1.43863	0.0444815
RAI14	4;4;4;4;4;4;4;4;4;4;4;4;4;4;4;4;4;4;4	73462523;73463164;73466497;73468182;73470365;73472558;73475026;73475993;73477120;73477420;73478344;73480376;73481134;73484760;73494549;73515731;73515957;73575459;73598924	73462600;73463229;73466646;73469714;73470483;73472612;73475112;73476079;73477148;73477598;73478450;73480446;73481191;73484824;73494637;73515861;73515992;73575540;73599526	-;-;-;-;-;-;-;-;-;-;-;-;-;-;-;-;-;-;-	3625	12.3652	11.9794	13.4584	11.6974	11.3432	11.5142	-0.729982	-1.65862	0.00509717
RELN	18;18;18;18;18;18;18;18;18;18;18;18;18;18;18;18;18;18;18;18;18;18;18;18;18;18;18;18;18;18;18;18;18;18;18;18;18;18;18;18;18;18;18;18;18;18;18;18;18;18;18;18;18;18;18;18;18;18;18;18;18;18;18;18	16275577;16347830;16418168;16481720;16500216;16503133;16522453;16527613;16553120;16555937;16578056;16601495;16609161;16610821;16611890;16613126;16617087;16621068;16621966;16626469;16642925;16644058;16650632;16651641;16657723;16662197;16662875;16667696;16675962;16677374;16678972;16685934;16686279;16686980;16689961;16690206;16694052;16695012;16697495;16697766;16699858;16705197;16707565;16710026;167…	16276104;16347940;16418303;16481790;16500248;16503211;16522549;16527664;16553216;16556177;16578201;16601646;16609273;16611029;16612018;16613235;16617153;16621301;16622127;16626705;16643117;16644170;16650769;16651827;16657928;16662368;16663075;16667928;16676119;16677581;16679048;16686092;16686467;16687253;16690101;16690383;16694136;16695194;16697666;16697868;16700087;16705417;16707712;16710284;167…	+;+;+;+;+;+;+;+;+;+;+;+;+;+;+;+;+;+;+;+;+;+;+;+;+;+;+;+;+;+;+;+;+;+;+;+;+;+;+;+;+;+;+;+;+;+;+;+;+;+;+;+;+;+;+;+;+;+;+;+;+;+;+;+	11909	5.42626	4.64386	5.85798	3.80735	4.16993	3.70044	-0.777255	-1.71387	0.00581863
RGS3	11;11;11;11;11;11;11;11;11;11;11;11;11;11;11;11;11;11;11;11;11;11;11;11;11;11;11;11	67781381;67797928;67798147;67814045;67816002;67817096;67818157;67827512;67828484;67829209;67836965;67837436;67838330;67839545;67843728;67846278;67852310;67858732;67865544;67883438;67904234;67906934;67908196;67910005;67916826;67917327;67917957;67919087	67782042;67797987;67798310;67814098;67816060;67817190;67818225;67827572;67828574;67829264;67837046;67837541;67838681;67839584;67843924;67846361;67852421;67858775;67865666;67883596;67905180;67906940;67908221;67910023;67916940;67917388;67918123;67921317	+;+;+;+;+;+;+;+;+;+;+;+;+;+;+;+;+;+;+;+;+;+;+;+;+;+;+;+	6244	10.1344	10.1396	10.5275	9.10591	9.82655	8.76487	-0.594988	-1.51046	0.0192881
RNF144B	35;35;35;35;35;35;35;35	17151924;17164674;17191113;17200283;17214519;17216572;17220531;17221795	17152102;17164874;17191217;17200343;17214723;17216716;17220620;17222051	+;+;+;+;+;+;+;+	1243	5.78136	5.85798	6.98868	4.80735	5.32193	5.78136	-0.492763	-1.40714	0.0398043
RNF152	1	14985769	14986380	+	612	4.70044	4.85798	6.55459	4.08746	4.52356	4.16993	-0.56642	-1.48084	0.0401031
RNF41	10;10;10;10;10;10;10	514635;515814;516418;517306;521181;542211;544748	514986;515917;516553;517577;521293;542395;545289	-;-;-;-;-;-;-	1704	9.29692	9.14975	10.1254	8.7039	8.81698	8.6865	-0.534175	-1.44811	0.022726
SAMD4A	8;8;8;8;8;8;8;8;8;8;8;8	30476204;30603748;30637267;30648964;30651262;30659664;30662632;30668172;30672505;30674063;30681491;30687028	30477051;30604266;30637530;30649073;30651348;30659997;30662717;30668290;30672706;30674189;30681574;30687056	+;+;+;+;+;+;+;+;+;+;+;+	2809	9.2384	8.67596	10.3487	8.37938	8.31741	8.54689	-0.67389	-1.59537	0.0153522
SEMA3E	18;18;18;18;18;18;18;18;18;18;18;18;18;18;18;18;18	22881069;22898209;22899877;22904710;22906532;22908813;22911438;22914027;22917029;22917501;22918848;22920101;22930448;22960585;22963132;22982391;23093998	22881494;22898348;22899944;22904876;22906573;22908904;22911660;22914171;22917098;22917615;22918990;22920220;22930541;22960704;22963191;22982551;23094058	-;-;-;-;-;-;-;-;-;-;-;-;-;-;-;-;-	2247	5.80735	6.04439	6.24793	4.16993	5.20945	5	-0.685412	-1.60816	0.0122919
SLC1A4	10;10;10;10;10;10;10;10	64482509;64492819;64494885;64496248;64500738;64502762;64503440;64505437	64483577;64492861;64494947;64496414;64500971;64502956;64503574;64508336	+;+;+;+;+;+;+;+	4806	9.71596	9.04712	11.5358	8.56986	9.12412	8.224	-0.804861	-1.74698	0.0322393
SLC26A7	29;29;29;29;29;29;29;29;29;29;29;29;29;29;29;29;29;29	36616354;36642265;36644320;36664345;36677693;36681690;36683889;36686029;36692389;36693496;36700856;36701977;36705639;36710159;36720857;36725385;36725522;36726653	36616668;36642375;36644492;36664509;36677845;36681772;36684036;36686142;36692466;36693591;36700962;36702043;36705776;36710207;36720957;36725439;36725625;36729766	+;+;+;+;+;+;+;+;+;+;+;+;+;+;+;+;+;+	5171	6.47573	7.37504	7.69349	5	5.97728	4.24793	-0.975501	-1.96632	0.0007278
SLC38A1	27;27;27;27;27;27;27;27;27;27;27;27;27;27;27;27;27	8111387;8127459;8130865;8140984;8141352;8161567;8163068;8163471;8164507;8165527;8165702;8167052;8168731;8171229;8172085;8172327;8174363	8111647;8127573;8131081;8141059;8141467;8161640;8163160;8163552;8164589;8165585;8165818;8167131;8168831;8171347;8172226;8172424;8174464	+;+;+;+;+;+;+;+;+;+;+;+;+;+;+;+;+	1935	10.6768	10.0901	11.6519	10.0821	9.67243	10.3174	-0.501167	-1.41536	0.0338349
SLCO3A1	3;3;3;3;3;3;3;3;3;3;3	47927108;47936583;47955282;47959484;47972232;47974600;47979973;47996420;48005178;48169186;48233487	47927957;47936825;47955346;47959659;47972370;47974798;47980137;47996683;48005276;48169651;48233666	-;-;-;-;-;-;-;-;-;-;-	2846	8.55075	8.09803	8.42206	6.97728	7.87652	7.27612	-0.605906	-1.52193	0.00931861
SLITRK4	X	112799447	112801963	-	2517	2	3.45943	4.08746	1.58496	1.58496	0	-0.50437	-1.4185	0.0433772
SP7	27;27	1880606;1885598	1880703;1886974	+;+	1475	5.97728	5.08746	6.74147	4.80735	4	4.80735	-0.760859	-1.6945	0.00743701
SPON1	21;21;21;21;21;21;21;21;21;21;21;21;21;21;21;21;21	36778268;36797375;36851533;36884736;36889879;36922642;37003628;37015397;37016634;37017247;37018253;37023726;37023981;37024845;37026328;37028355;37029090	36778824;36797481;36851666;36884809;36890001;36922790;37003692;37015598;37016774;37017322;37018435;37023896;37024148;37025009;37026591;37028525;37029192	+;+;+;+;+;+;+;+;+;+;+;+;+;+;+;+;+	2853	5.16993	5.58496	6.78136	3.45943	5.08746	3.90689	-0.705276	-1.63046	0.0145952
ST6GAL1	34;34;34;34;34;34;34	19497922;19554104;19558433;19566353;19582157;19583335;19586018	19498060;19554239;19559068;19566450;19582255;19583509;19588283	+;+;+;+;+;+;+	3549	8.23362	8.54303	9.84706	7.33985	8.26209	7.40088	-0.678552	-1.60053	0.01681
STK17A	18;18;18;18;18;18;18	6590105;6591004;6591272;6594390;6604845;6615859;6626181	6590429;6591183;6591320;6594516;6604989;6616071;6626284	-;-;-;-;-;-;-	1143	9.61839	9.54303	9.92333	8.55459	8.65105	9.06609	-0.669279	-1.59028	0.000728662
STK32A	2;2;2;2;2;2;2;2;2;2;2;2;2	41591012;41591778;41593024;41619695;41643078;41650470;41659367;41664338;41667281;41668321;41669687;41681926;41682406	41591052;41591841;41593175;41619868;41643115;41650559;41659464;41664454;41667406;41668326;41669812;41681990;41686182	+;+;+;+;+;+;+;+;+;+;+;+;+	4874	4.39232	4.80735	5.45943	3	4.32193	2	-0.557081	-1.47129	0.040721
STK38L	27;27;27;27;27;27;27;27;27;27;27;27;27;27	20429370;20430524;20433100;20434349;20434878;20437541;20437790;20438646;20440262;20447490;20447830;20454632;20458422;20509842	20430417;20430615;20433195;20434472;20434995;20437602;20437892;20438800;20440385;20447573;20447952;20454683;20458566;20509878	-;-;-;-;-;-;-;-;-;-;-;-;-;-	2363	11.1202	10.8098	10.6724	9.75489	9.92481	9.66534	-0.807015	-1.74959	3e-05
SYT11	7;7;7;7;7;7	41846465;41912977;41913717;41921616;41928490;41929192	41847302;41913230;41913840;41922442;41929024;41929617	-;-;-;-;-;-	3004	8.43463	7.97154	8.06609	7.43463	7.52356	7.20945	-0.51369	-1.4277	0.00968929
SYT13	18;18;18;18;18;18	44061113;44090741;44094133;44095761;44100282;44102078	44061478;44090966;44094267;44096062;44100411;44107271	+;+;+;+;+;+	6353	4.58496	5	5.58496	0	3.70044	0	-0.488622	-1.4031	0.0359053
SYT4	7;7;7;7	47555068;47558602;47561097;47562547	47555466;47559416;47561217;47565365	+;+;+;+	4154	7.2384	6.93074	8.3966	1	2.80735	0	-2.48484	-5.59772	7.02e-18
TANC2	9;9;9;9;9;9;9;9;9;9;9;9;9;9;9;9;9;9;9;9;9;9;9;9;9;9;9;9	11133700;11151448;11202638;11230468;11285056;11310532;11316463;11328734;11344736;11366825;11371536;11379823;11393130;11396299;11412760;11422959;11423809;11428666;11430946;11437599;11438726;11443628;11444122;11444813;11445678;11447806;11450380;11452072	11133738;11151541;11202709;11230650;11285166;11310680;11316649;11328997;11344861;11367106;11371669;11380054;11393296;11396906;11412868;11423081;11424045;11428851;11431039;11437732;11438849;11443803;11444254;11444842;11445769;11447952;11450480;11454022	+;+;+;+;+;+;+;+;+;+;+;+;+;+;+;+;+;+;+;+;+;+;+;+;+;+;+;+	6285	9.71596	9.7879	10.2819	8.96867	9.47573	9.00562	-0.498388	-1.41263	0.0296155
TGFB3	8;8;8;8;8;8;8	48924035;48925085;48927986;48930223;48936189;48936612;48944596	48924193;48925238;48928157;48930330;48936318;48936775;48945082	-;-;-;-;-;-;-	1374	8.89482	8.23362	10.0389	8.04439	8.15482	7.85798	-0.670081	-1.59116	0.0143073
TGM2	24;24;24;24;24;24;24;24;24;24;24;24;24	26632987;26633909;26635056;26639199;26641010;26642637;26643404;26647099;26648318;26650832;26654185;26658994;26662576	26633140;26634045;26635216;26639471;26641252;26642740;26643539;26647276;26648446;26650950;26654427;26659173;26662822	-;-;-;-;-;-;-;-;-;-;-;-;-	2304	6.2854	8.45533	8.67596	5	7.59991	5.80735	-0.536173	-1.45012	0.0352575
THRB	23;23;23;23;23;23;23;23	19547145;19577238;19613982;19619017;19622029;19632430;19636293;19643691	19547166;19577498;19614082;19619164;19622234;19632576;19636551;19643932	+;+;+;+;+;+;+;+	1386	5.55459	5.35755	6.65821	3.58496	4.16993	3.16993	-1.12103	-2.17502	9.69e-05
TLDC1	5;5;5;5;5;5;5	67965072;67966526;67967066;67969699;67972763;67974504;67975151	67965224;67966756;67967210;67970124;67972881;67974683;67975264	+;+;+;+;+;+;+	1368	6.88264	6.65821	7.33092	6.14975	6.2854	5.55459	-0.571119	-1.48568	0.0239474
TMEM255A	X;X;X;X;X;X;X;X;X;X;X;X	92254065;92259862;92262426;92263785;92266843;92275645;92276154;92277501;92282656;92285003;92294543;92301395	92254223;92260005;92262432;92263789;92267005;92275733;92276225;92277569;92282745;92285065;92294685;92301673	-;-;-;-;-;-;-;-;-;-;-;-	1283	8.36632	7.36632	7.33092	6.44294	5.49185	6.35755	-0.997229	-1.99616	0.000151993
TNFSF15	11;11;11;11	68893084;68896774;68897580;68908907	68893538;68896849;68897622;68909578	-;-;-;-	1246	2.80735	1	5.32193	1	1.58496	1	-0.490713	-1.40514	0.0404522
TRDMT1	2;2;2;2;2;2;2;2;2;2;2	19707426;19733639;19747025;19749269;19749916;19750742;19752272;19753996;19756097;19757181;19763239	19707489;19733748;19747101;19749340;19749981;19750811;19752355;19754339;19756154;19757310;19763339	+;+;+;+;+;+;+;+;+;+;+	1176	7.54689	7.44294	7.88874	6.45943	5.93074	6.71425	-0.852708	-1.80589	0.000268252
TRIM9	8;8;8;8;8;8;8;8;8;8;8;8;8	27333553;27338155;27340680;27341805;27342241;27345209;27357706;27359263;27367394;27368679;27380975;27383464;27440291	27336125;27338317;27340983;27341828;27342282;27345397;27357844;27359420;27367547;27368789;27381097;27383559;27441372	-;-;-;-;-;-;-;-;-;-;-;-;-	5158	7.40939	7.36632	8.9571	5.75489	7.48382	5.80735	-0.637106	-1.55521	0.0275416
TRMT61A	8;8;8	71294006;71297246;71299318	71294735;71297512;71303517	+;+;+	5197	9.54496	8.85798	10.4094	9.10066	8.34873	8.73809	-0.536652	-1.4506	0.0437188
TRPM3	1;1;1;1;1;1;1;1;1;1;1;1;1;1;1;1;1;1;1;1;1;1;1;1;1;1	86525379;86671371;86768816;86770334;86782680;86787128;86800783;86837872;86857538;86893929;86918180;86919670;86924296;86932540;86935555;86936488;86937429;86939861;86945888;86952508;86957426;86963593;87005214;87005484;87007618;87015125	86525536;86671392;86768895;86770538;86782893;86787252;86800954;86838046;86857661;86894001;86918280;86919804;86924346;86932680;86935584;86936777;86937657;86940028;86946028;86952636;86957677;86963767;87005364;87005683;87007750;87016574	+;+;+;+;+;+;+;+;+;+;+;+;+;+;+;+;+;+;+;+;+;+;+;+;+;+	5124	5.08746	5.49185	7.41785	2.58496	5.64386	2	-0.488166	-1.40266	0.0298311
TWIST2	25	49165641	49166123	+	483	8.47573	7.81378	10.1997	7.82655	7.85798	7.73471	-0.640459	-1.55882	0.0423546
UBE2QL1	34;34	7236123;7277469	7238692;7277885	-;-	2987	6.6865	7.78136	9.34651	6.33985	7.5157	5.75489	-0.600297	-1.51603	0.0358407
UROS	28;28;28;28;28;28;28;28;28;28	34950591;34955933;34956942;34957980;34962483;34968327;34971080;34972745;34973023;34983314	34952264;34956031;34957027;34958060;34962557;34968401;34971176;34972828;34973111;34983571	-;-;-;-;-;-;-;-;-;-	2618	6.33985	5.78136	6.02237	5	5.04439	5.08746	-0.648967	-1.56805	0.00726749
VEGFA	12;12;12;12;12;12;12;12;12	12207947;12212426;12215727;12216707;12217111;12219031;12219111;12220678;12223051	12209374;12212474;12215923;12216783;12217140;12219109;12219151;12220809;12225072	+;+;+;+;+;+;+;+;+	4055	12.0262	11.4828	14.0715	11.6891	11.5078	11.4126	-0.624363	-1.54153	0.0117911
XIRP1	23;23;23	8852100;8852512;8859363	8852108;8855866;8859504	-;-;-	3506	6.35755	5.83289	5.72792	5.32193	4.58496	5.04439	-0.569816	-1.48433	0.0301883
XYLT1	6;6;6;6;6;6;6;6;6;6;6	26742853;26749060;26755127;26761557;26766652;26770212;26784830;26816416;26817610;26869362;26948512	26743175;26749393;26755328;26761819;26766828;26770428;26784910;26816618;26817782;26869872;26948550	-;-;-;-;-;-;-;-;-;-;-	2523	8.70044	8.43045	9.39017	8.40088	8.08215	7.40088	-0.485902	-1.40046	0.0335676
ZC3H6	17;17;17;17;17;17;17;17;17;17;17;17	36620081;36646418;36653670;36665140;36667743;36672526;36673258;36678942;36679471;36680987;36681997;36685732	36621090;36646598;36653789;36665389;36667876;36672642;36673371;36679049;36679724;36681477;36682230;36687197	+;+;+;+;+;+;+;+;+;+;+;+	4479	8.75489	9.00282	10.0728	8.02791	8.75154	8.13955	-0.588499	-1.50368	0.0306847
ZEB1	2;2;2;2;2;2;2;2;2;2;2;2	15302325;15302925;15303038;15305066;15307116;15311080;15312889;15316984;15324442;15331002;15358395;15481426	15302920;15303001;15303218;15306878;15307129;15311130;15312994;15317186;15324603;15331064;15358596;15481483	-;-;-;-;-;-;-;-;-;-;-;-	3526	10.8681	10.2095	10.9894	9.86728	9.73302	9.90087	-0.629548	-1.54708	0.000243066
ZNF280B	26	27074456	27076087	-	1632	6.40939	6.26679	6.67243	1.58496	1	1.58496	-2.64428	-6.25185	2.62e-21
ZNF831	24;24;24;24;24	43924066;43928811;43944847;43987895;43988770	43927740;43928947;43944998;43988052;43989609	+;+;+;+;+	4962	2.58496	3	5.16993	0	1	0	-0.657954	-1.57784	0.00567715
