# Supplementary material for: MiR-34a regulates the invasive capacity of canine osteosarcoma cell lines
Source: PLoS One. 2018 Jan 2;13(1):e0190086. doi: 10.1371/journal.pone.0190086 (PMC5749745; doi:10.1371/journal.pone.0190086)
Supplement: S4 Table — ToppGene Suite (http://toppgene.cchmc.org) was used to analyze Gene Ontology (GO) classifications of predicted miR-34a target genes. (XLSX) [file pone.0190086.s004.xlsx]

## Sheet: ToppGene Suite 
S3 Table. ToppGene Suite gene ontology analysis of putative miR-34a targets.
Category	ID	Name	p-value	q-value Bonferroni	q-value FDR B&H	q-value FDR B&Y	Hit Count in Query List	Hit Count in Genome	Hit in Query List
GO: Biological Process	GO:0045595	regulation of cell differentiation	4.206e-07	0.001458	0.001458	0.01273	34	1699	AKAP6,CYLD,FNDC3B,RELN,ABCA1,ZEB1,HTR2C,DAB1,GATA3,TWIST2,ST6GAL1,LMO4,KLF4,CRABP2,TGFB3,XYLT1,THRB,PTPRD,CYR61,JAG1,ANKRD1,DNM3,RAB7B,SYT4,RNF41,PAX7,QKI,OLIG2,PRDM6,IL7R,SEMA3E,SP7,VEGFA,NIN
GO: Biological Process	GO:0045597	positive regulation of cell differentiation	2.582e-06	0.008947	0.003966	0.03461	23	966	AKAP6,CYLD,FNDC3B,RELN,ZEB1,HTR2C,DAB1,GATA3,CRABP2,TGFB3,THRB,PTPRD,CYR61,JAG1,ANKRD1,RAB7B,SYT4,QKI,OLIG2,IL7R,SP7,VEGFA,NIN
GO: Biological Process	GO:0051240	positive regulation of multicellular organismal process	3.433e-06	0.0119	0.003966	0.03461	31	1610	AKAP6,CYLD,RELN,ZEB1,HTR2C,ERG,DDX58,SLITRK4,DAB1,GATA3,HIPK2,CRABP2,TGFB3,HAVCR2,ADRA1D,HEG1,THRB,PTPRD,CYR61,GBP5,FZD5,JAG1,ANKRD1,RAB7B,SYT4,QKI,OLIG2,TNFSF15,IL7R,VEGFA,NIN
GO: Biological Process	GO:0030182	neuron differentiation	5.359e-06	0.01858	0.004644	0.04053	28	1398	RELN,ZEB1,SLITRK4,DAB1,GATA3,HIPK2,ZNF280B,LMO4,KLF4,CRABP2,XYLT1,ACSL4,PPP2R3A,EFNB3,PTPRD,KLF7,PTPRR,FZD5,JAG1,ANKRD1,DNM3,SYT4,PAX7,QKI,OLIG2,SEMA3E,VEGFA,NIN
GO: Biological Process	GO:0048699	generation of neurons	9.992e-06	0.03463	0.006399	0.05585	29	1528	RELN,ZEB1,SLITRK4,DAB1,GATA3,HIPK2,ZNF280B,LMO4,KLF4,CRABP2,XYLT1,ACSL4,PPP2R3A,EFNB3,PTPRD,KLF7,PTPRR,FZD5,JAG1,ANKRD1,DNM3,ASTN1,SYT4,PAX7,QKI,OLIG2,SEMA3E,VEGFA,NIN
GO: Biological Process	GO:0022008	neurogenesis	1.212e-05	0.04202	0.006399	0.05585	30	1628	RELN,ZEB1,SLITRK4,DAB1,GATA3,HIPK2,ZNF280B,LMO4,KLF4,CRABP2,XYLT1,ACSL4,PPP2R3A,EFNB3,PTPRD,KLF7,PTPRR,FZD5,JAG1,ANKRD1,DNM3,ASTN1,SYT4,PAX7,QKI,OLIG2,PRDM6,SEMA3E,VEGFA,NIN
GO: Biological Process	GO:2000026	regulation of multicellular organismal development	1.292e-05	0.0448	0.006399	0.05585	33	1893	AKAP6,CYLD,RELN,ZEB1,SLITRK4,DAB1,GATA3,HIPK2,TWIST2,KLF4,CRABP2,TGFB3,XYLT1,HAVCR2,PPP2R3A,THRB,PTPRD,CYR61,FZD5,JAG1,ANKRD1,DNM3,RAB7B,SYT4,RNF41,DAAM1,QKI,IL1RN,OLIG2,IL7R,SEMA3E,VEGFA,NIN
GO: Biological Process	GO:0006357	regulation of transcription from RNA polymerase II promoter	1.659e-05	0.05751	0.007188	0.06274	33	1916	KLF12,ZEB1,ERG,DDX58,MCIDAS,BACH2,GATA3,HIPK2,TWIST2,ZNF280B,LMO4,KLF4,HNF4G,ARNTL2,CREB3L1,ARID5A,CREB5,PHF21A,CRY2,TGFB3,MED19,THRB,KLF7,CYR61,MICAL2,FZD5,JAG1,ANKRD1,PKIA,PAX7,OLIG2,SP7,VEGFA
GO: Biological Process	GO:0045664	regulation of neuron differentiation	1.997e-05	0.0692	0.007689	0.06711	17	655	RELN,ZEB1,DAB1,GATA3,KLF4,CRABP2,XYLT1,PTPRD,JAG1,ANKRD1,DNM3,SYT4,QKI,OLIG2,SEMA3E,VEGFA,NIN
GO: Biological Process	GO:0045893	positive regulation of transcription, DNA-templated	2.772e-05	0.09606	0.008733	0.07622	28	1528	KLF12,RELN,ZEB1,DDX58,MCIDAS,GATA3,HIPK2,LMO4,KLF4,HNF4G,ARNTL2,CREB3L1,ARID5A,CREB5,TGFB3,THRB,KLF7,CYR61,MICAL2,FZD5,JAG1,ANKRD1,RAB7B,RNF41,PAX7,PADI2,SP7,VEGFA
GO: Biological Process	GO:1903508	positive regulation of nucleic acid-templated transcription	2.772e-05	0.09606	0.008733	0.07622	28	1528	KLF12,RELN,ZEB1,DDX58,MCIDAS,GATA3,HIPK2,LMO4,KLF4,HNF4G,ARNTL2,CREB3L1,ARID5A,CREB5,TGFB3,THRB,KLF7,CYR61,MICAL2,FZD5,JAG1,ANKRD1,RAB7B,RNF41,PAX7,PADI2,SP7,VEGFA
GO: Biological Process	GO:1902680	positive regulation of RNA biosynthetic process	3.419e-05	0.1185	0.009615	0.08392	28	1546	KLF12,RELN,ZEB1,DDX58,MCIDAS,GATA3,HIPK2,LMO4,KLF4,HNF4G,ARNTL2,CREB3L1,ARID5A,CREB5,TGFB3,THRB,KLF7,CYR61,MICAL2,FZD5,JAG1,ANKRD1,RAB7B,RNF41,PAX7,PADI2,SP7,VEGFA
GO: Biological Process	GO:0003007	heart morphogenesis	3.625e-05	0.1256	0.009615	0.08392	10	252	XIRP1,ERG,GATA3,TGFB3,HEG1,CYR61,MICAL2,JAG1,ANKRD1,VEGFA
GO: Biological Process	GO:0031077	post-embryonic camera-type eye development	4.07e-05	0.1411	0.009615	0.08392	3	9	KLF4,FZD5,VEGFA
GO: Biological Process	GO:0010975	regulation of neuron projection development	4.198e-05	0.1455	0.009615	0.08392	14	492	RELN,DAB1,GATA3,KLF4,CRABP2,XYLT1,PTPRD,ANKRD1,DNM3,SYT4,QKI,SEMA3E,VEGFA,NIN
GO: Biological Process	GO:0031328	positive regulation of cellular biosynthetic process	4.439e-05	0.1538	0.009615	0.08392	32	1921	KLF12,RELN,ABCA1,ZEB1,HTR2C,DDX58,MCIDAS,GATA3,HIPK2,LMO4,KLF4,HNF4G,ARNTL2,CREB3L1,ARID5A,CREB5,TGFB3,THRB,KLF7,CYR61,GUCY1A3,MICAL2,FZD5,JAG1,ANKRD1,RAB7B,RNF41,PAX7,PADI2,SAMD4A,SP7,VEGFA
GO: Biological Process	GO:0051094	positive regulation of developmental process	4.863e-05	0.1685	0.009914	0.08653	25	1323	AKAP6,CYLD,FNDC3B,RELN,ZEB1,HTR2C,SLITRK4,DAB1,GATA3,HIPK2,CRABP2,TGFB3,THRB,PTPRD,CYR61,JAG1,ANKRD1,RAB7B,SYT4,QKI,OLIG2,IL7R,SP7,VEGFA,NIN
GO: Biological Process	GO:0051254	positive regulation of RNA metabolic process	5.81e-05	0.2014	0.01078	0.09405	28	1593	KLF12,RELN,ZEB1,DDX58,MCIDAS,GATA3,HIPK2,LMO4,KLF4,HNF4G,ARNTL2,CREB3L1,ARID5A,CREB5,TGFB3,THRB,KLF7,CYR61,MICAL2,FZD5,JAG1,ANKRD1,RAB7B,RNF41,PAX7,PADI2,SP7,VEGFA
GO: Biological Process	GO:0045944	positive regulation of transcription from RNA polymerase II promoter	5.907e-05	0.2047	0.01078	0.09405	22	1094	KLF12,ZEB1,DDX58,MCIDAS,GATA3,HIPK2,LMO4,KLF4,ARNTL2,CREB3L1,ARID5A,CREB5,TGFB3,THRB,CYR61,MICAL2,FZD5,JAG1,ANKRD1,PAX7,SP7,VEGFA
GO: Biological Process	GO:0009891	positive regulation of biosynthetic process	6.482e-05	0.2247	0.01123	0.09804	32	1959	KLF12,RELN,ABCA1,ZEB1,HTR2C,DDX58,MCIDAS,GATA3,HIPK2,LMO4,KLF4,HNF4G,ARNTL2,CREB3L1,ARID5A,CREB5,TGFB3,THRB,KLF7,CYR61,GUCY1A3,MICAL2,FZD5,JAG1,ANKRD1,RAB7B,RNF41,PAX7,PADI2,SAMD4A,SP7,VEGFA
GO: Biological Process	GO:0031344	regulation of cell projection organization	7.554e-05	0.2618	0.01247	0.1088	16	657	CYLD,RELN,DAB1,GATA3,KLF4,CRABP2,TGFB3,XYLT1,PTPRD,ANKRD1,DNM3,SYT4,QKI,SEMA3E,VEGFA,NIN
GO: Biological Process	GO:0010628	positive regulation of gene expression	8.02e-05	0.278	0.01264	0.1103	31	1890	KLF12,RELN,ZEB1,DDX58,MCIDAS,GATA3,HIPK2,LMO4,KLF4,HNF4G,ARNTL2,CREB3L1,ARID5A,CREB5,TGFB3,THRB,KLF7,CYR61,MICAL2,FZD5,JAG1,ANKRD1,RAB7B,RNF41,PAX7,QKI,PADI2,IL7R,SAMD4A,SP7,VEGFA
GO: Biological Process	GO:0009790	embryo development	0.0001012	0.3508	0.01525	0.1331	22	1135	ALX3,TANC2,ZEB1,DUSP4,GATA3,HIPK2,TWIST2,LMO4,KLF4,CRABP2,TGFB3,ACSL4,PPP2R3A,HEG1,CYR61,PTPRR,MICAL2,FZD5,KIAA1217,PAX7,IL1RN,VEGFA
GO: Biological Process	GO:0045935	positive regulation of nucleobase-containing compound metabolic process	0.0001103	0.3823	0.01593	0.139	30	1832	KLF12,RELN,ABCA1,ZEB1,DDX58,MCIDAS,GATA3,HIPK2,LMO4,KLF4,HNF4G,ARNTL2,CREB3L1,ARID5A,CREB5,TGFB3,THRB,KLF7,CYR61,GUCY1A3,MICAL2,FZD5,JAG1,ANKRD1,RAB7B,RNF41,PAX7,PADI2,SP7,VEGFA
GO: Biological Process	GO:0060284	regulation of cell development	0.0001161	0.4025	0.0161	0.1405	20	985	AKAP6,RELN,ZEB1,DAB1,GATA3,ST6GAL1,KLF4,CRABP2,TGFB3,XYLT1,PTPRD,JAG1,ANKRD1,DNM3,SYT4,QKI,OLIG2,SEMA3E,VEGFA,NIN
GO: Biological Process	GO:0048729	tissue morphogenesis	0.0001297	0.4494	0.01611	0.1406	17	762	MYLK,GATA3,HIPK2,LMO4,KLF4,TGFB3,TGM2,HEG1,CYR61,MICAL2,FZD5,JAG1,ANKRD1,PAX7,DAAM1,SEMA3E,VEGFA
GO: Biological Process	GO:0003179	heart valve morphogenesis	0.0001344	0.466	0.01611	0.1406	4	33	ERG,GATA3,CYR61,JAG1
GO: Biological Process	GO:0051173	positive regulation of nitrogen compound metabolic process	0.0001347	0.4669	0.01611	0.1406	31	1944	KLF12,RELN,ABCA1,ZEB1,DDX58,MCIDAS,GATA3,HIPK2,LMO4,KLF4,HNF4G,ARNTL2,CREB3L1,ARID5A,CREB5,TGFB3,THRB,KLF7,CYR61,GUCY1A3,MICAL2,FZD5,JAG1,ANKRD1,RAB7B,RNF41,PAX7,PADI2,SAMD4A,SP7,VEGFA
GO: Biological Process	GO:0000904	cell morphogenesis involved in differentiation	0.0001348	0.4671	0.01611	0.1406	18	840	FNDC3B,RELN,ERG,SLITRK4,DAB1,GATA3,ST6GAL1,ZNF280B,CRABP2,TGFB3,HEG1,EFNB3,PTPRD,KLF7,DNM3,SEMA3E,VEGFA,NIN
GO: Biological Process	GO:0010557	positive regulation of macromolecule biosynthetic process	0.0001558	0.5401	0.01746	0.1524	29	1777	KLF12,RELN,ZEB1,DDX58,MCIDAS,GATA3,HIPK2,LMO4,KLF4,HNF4G,ARNTL2,CREB3L1,ARID5A,CREB5,TGFB3,THRB,KLF7,CYR61,MICAL2,FZD5,JAG1,ANKRD1,RAB7B,RNF41,PAX7,PADI2,SAMD4A,SP7,VEGFA
GO: Biological Process	GO:0009792	embryo development ending in birth or egg hatching	0.000157	0.5442	0.01746	0.1524	16	700	ALX3,TANC2,ZEB1,GATA3,TWIST2,LMO4,TGFB3,ACSL4,PPP2R3A,HEG1,CYR61,PTPRR,FZD5,KIAA1217,PAX7,VEGFA
GO: Biological Process	GO:1902531	regulation of intracellular signal transduction	0.000162	0.5614	0.01746	0.1524	29	1781	AKAP6,CYLD,RELN,ABCA1,RNF152,HTR2C,ARHGAP36,ARHGAP26,DUSP4,DAB1,GATA3,HIPK2,KLF4,RGS3,CREB3L1,TGFB3,HAVCR2,TGM2,CYR61,PTPRR,ARHGAP31,FZD5,ANKRD1,RNF41,IL1RN,TNFSF15,AKAP7,PSD4,VEGFA
GO: Biological Process	GO:0048585	negative regulation of response to stimulus	0.0001692	0.5864	0.01746	0.1524	26	1518	CYLD,AMER1,RNF152,PEG10,DUSP4,DAB1,GATA3,HIPK2,GRB10,ST6GAL1,KLF4,RGS3,CREB3L1,CRY2,TGFB3,XYLT1,HAVCR2,PPP2R3A,PTPRR,RAB7B,RNF41,IL1RN,PADI2,IL7R,SEMA3E,VEGFA
GO: Biological Process	GO:0034616	response to laminar fluid shear stress	0.0001713	0.5936	0.01746	0.1524	3	14	ABCA1,KLF4,TGFB3
GO: Biological Process	GO:0050767	regulation of neurogenesis	0.0001819	0.6305	0.01802	0.1572	17	784	RELN,ZEB1,DAB1,GATA3,KLF4,CRABP2,XYLT1,PTPRD,JAG1,ANKRD1,DNM3,SYT4,QKI,OLIG2,SEMA3E,VEGFA,NIN
GO: Biological Process	GO:0097477	lateral motor column neuron migration	0.0001898	0.6577	0.01827	0.1595	2	3	RELN,DAB1
GO: Biological Process	GO:0040012	regulation of locomotion	0.0001964	0.6807	0.0184	0.1606	18	866	RELN,HTR2C,MYLK,DDX58,GATA3,ST6GAL1,LMO4,KLF4,PPP2R3A,CYR61,PTPRR,JAG1,RNF41,PAX7,IL1RN,PADI2,SEMA3E,VEGFA
GO: Biological Process	GO:0031175	neuron projection development	0.00022	0.7625	0.02006	0.1751	19	953	RELN,SLITRK4,DAB1,GATA3,ZNF280B,KLF4,CRABP2,XYLT1,ACSL4,EFNB3,PTPRD,KLF7,ANKRD1,DNM3,SYT4,QKI,SEMA3E,VEGFA,NIN
GO: Biological Process	GO:0009887	organ morphogenesis	0.0002357	0.817	0.02095	0.1828	21	1121	ALX3,XIRP1,ZEB1,ERG,MYLK,GATA3,HIPK2,TWIST2,TGFB3,TGM2,PPP2R3A,HEG1,THRB,CYR61,MICAL2,FZD5,JAG1,ANKRD1,PAX7,DAAM1,VEGFA
GO: Biological Process	GO:0051960	regulation of nervous system development	0.0002422	0.8394	0.02099	0.1832	18	881	RELN,ZEB1,SLITRK4,DAB1,GATA3,KLF4,CRABP2,XYLT1,PTPRD,JAG1,ANKRD1,DNM3,SYT4,QKI,OLIG2,SEMA3E,VEGFA,NIN
GO: Biological Process	GO:0061564	axon development	0.0002545	0.8821	0.02121	0.1851	13	514	RELN,SLITRK4,DAB1,GATA3,ZNF280B,KLF4,CRABP2,XYLT1,EFNB3,KLF7,SEMA3E,VEGFA,NIN
GO: Biological Process	GO:0030278	regulation of ossification	0.000257	0.8909	0.02121	0.1851	8	206	FNDC3B,TWIST2,CREB3L1,TGFB3,THRB,CYR61,JAG1,VEGFA
GO: Biological Process	GO:0003170	heart valve development	0.0003166	1	0.02552	0.2227	4	41	ERG,GATA3,CYR61,JAG1
GO: Biological Process	GO:0097475	motor neuron migration	0.0003775	1	0.02908	0.2538	2	4	RELN,DAB1
GO: Biological Process	GO:0097476	spinal cord motor neuron migration	0.0003775	1	0.02908	0.2538	2	4	RELN,DAB1
GO: Biological Process	GO:0030030	cell projection organization	0.0003902	1	0.0294	0.2566	24	1423	CYLD,RELN,MYLK,MCIDAS,SLITRK4,DAB1,GATA3,ZNF280B,KLF4,CRABP2,TGFB3,XYLT1,ACSL4,EFNB3,PTPRD,KLF7,ANKRD1,DNM3,SYT4,EMP1,QKI,SEMA3E,VEGFA,NIN
GO: Biological Process	GO:0032989	cellular component morphogenesis	0.0004189	1	0.03089	0.2696	24	1430	CYLD,FNDC3B,RELN,XIRP1,ERG,MCIDAS,SLITRK4,DAB1,GATA3,ST6GAL1,ZNF280B,CRABP2,TGFB3,HEG1,EFNB3,PTPRD,KLF7,ANKRD1,DNM3,SYT4,IL7R,SEMA3E,VEGFA,NIN
GO: Biological Process	GO:0043009	chordate embryonic development	0.000438	1	0.03163	0.2761	15	691	ALX3,TANC2,ZEB1,GATA3,TWIST2,LMO4,TGFB3,PPP2R3A,HEG1,CYR61,PTPRR,FZD5,KIAA1217,PAX7,VEGFA
GO: Biological Process	GO:2000113	negative regulation of cellular macromolecule biosynthetic process	0.0005218	1	0.03685	0.3216	24	1452	CYLD,KLF12,ZEB1,BACH2,GATA3,HIPK2,GRB10,TWIST2,ZNF280B,KLF4,ARID5A,PHF21A,CRY2,TGFB3,HAVCR2,IGF2BP2,THRB,ANKRD1,PKIA,QKI,OLIG2,PRDM6,SAMD4A,VEGFA
GO: Biological Process	GO:0030155	regulation of cell adhesion	0.0005316	1	0.03685	0.3216	15	704	CYLD,ZEB1,DAB1,GATA3,ST6GAL1,KLF4,HAVCR2,TGM2,EFNB3,CYR61,PTPRR,IL1RN,IL7R,SEMA3E,VEGFA
GO: Biological Process	GO:0048812	neuron projection morphogenesis	0.0005428	1	0.03689	0.3219	14	630	RELN,SLITRK4,DAB1,GATA3,ZNF280B,CRABP2,EFNB3,PTPRD,KLF7,DNM3,SYT4,SEMA3E,VEGFA,NIN
GO: Biological Process	GO:0021517	ventral spinal cord development	0.0005825	1	0.03874	0.3381	4	48	RELN,DAB1,LMO4,OLIG2
GO: Biological Process	GO:0040013	negative regulation of locomotion	0.0006117	1	0.03874	0.3381	9	294	HTR2C,GATA3,ST6GAL1,KLF4,PTPRR,RNF41,IL1RN,PADI2,SEMA3E
GO: Biological Process	GO:0031339	negative regulation of vesicle fusion	0.0006259	1	0.03874	0.3381	2	5	TRIM9,SYT4
GO: Biological Process	GO:1902261	positive regulation of delayed rectifier potassium channel activity	0.0006259	1	0.03874	0.3381	2	5	AKAP6,AKAP7
GO: Biological Process	GO:1903818	positive regulation of voltage-gated potassium channel activity	0.0006259	1	0.03874	0.3381	2	5	AKAP6,AKAP7
GO: Biological Process	GO:0060429	epithelium development	0.0006416	1	0.03901	0.3405	22	1296	FNDC3B,ZEB1,MCIDAS,GATA3,LMO4,KLF4,CRABP2,GSTM3,TGM2,PPP2R3A,HEG1,THRB,ACTL8,CYR61,MICAL2,FZD5,JAG1,PAX7,DAAM1,EMP1,SEMA3E,VEGFA
GO: Biological Process	GO:0051241	negative regulation of multicellular organismal process	0.0006672	1	0.03963	0.3459	20	1127	CYLD,FNDC3B,DDX58,DAB1,GATA3,TWIST2,MRVI1,KLF4,CRY2,TGFB3,XYLT1,HAVCR2,ADRA1D,GUCY1A3,PTPRR,JAG1,DNM3,OLIG2,SEMA3E,VEGFA
GO: Biological Process	GO:0022603	regulation of anatomical structure morphogenesis	0.0006746	1	0.03963	0.3459	20	1128	CYLD,RELN,ERG,DAB1,GATA3,HIPK2,ST6GAL1,KLF4,CRABP2,TGFB3,PPP2R3A,PTPRD,FZD5,DNM3,SYT4,DAAM1,IL1RN,SEMA3E,VEGFA,NIN
GO: Biological Process	GO:0010720	positive regulation of cell development	0.0006986	1	0.04035	0.3522	13	572	AKAP6,RELN,ZEB1,DAB1,CRABP2,TGFB3,PTPRD,ANKRD1,SYT4,QKI,OLIG2,VEGFA,NIN
GO: Biological Process	GO:0048598	embryonic morphogenesis	0.0007149	1	0.04057	0.3541	14	648	ALX3,ZEB1,DUSP4,GATA3,HIPK2,TWIST2,LMO4,KLF4,CRABP2,TGFB3,CYR61,MICAL2,FZD5,IL1RN
GO: Biological Process	GO:0031346	positive regulation of cell projection organization	0.0007559	1	0.04057	0.3541	10	367	RELN,CRABP2,TGFB3,PTPRD,ANKRD1,DNM3,SYT4,QKI,VEGFA,NIN
GO: Biological Process	GO:0016079	synaptic vesicle exocytosis	0.0007802	1	0.04057	0.3541	5	90	PCLO,SYT11,TRIM9,SYT4,SYT13
GO: Biological Process	GO:0046903	secretion	0.000783	1	0.04057	0.3541	21	1228	ABCA1,HTR2C,PCLO,GATA3,MYRIP,CREB3L1,CRY2,TGFB3,HAVCR2,ACSL4,GBP5,SLC26A7,SYT11,TRIM9,ANKRD1,SYT4,LTBP2,IL1RN,TNFSF15,SYT13,VEGFA
GO: Biological Process	GO:0048569	post-embryonic organ development	0.0007904	1	0.04057	0.3541	3	23	KLF4,FZD5,VEGFA
GO: Biological Process	GO:0048706	embryonic skeletal system development	0.0007938	1	0.04057	0.3541	6	136	ALX3,ZEB1,TWIST2,TGFB3,KIAA1217,PAX7
GO: Biological Process	GO:0072359	circulatory system development	0.000796	1	0.04057	0.3541	19	1058	AKAP6,XIRP1,ERG,MYLK,GATA3,HIPK2,LMO4,KLF4,TGFB3,HEG1,PTPRB,CYR61,MICAL2,FZD5,JAG1,ANKRD1,QKI,SEMA3E,VEGFA
GO: Biological Process	GO:0072358	cardiovascular system development	0.000796	1	0.04057	0.3541	19	1058	AKAP6,XIRP1,ERG,MYLK,GATA3,HIPK2,LMO4,KLF4,TGFB3,HEG1,PTPRB,CYR61,MICAL2,FZD5,JAG1,ANKRD1,QKI,SEMA3E,VEGFA
GO: Biological Process	GO:0010769	regulation of cell morphogenesis involved in differentiation	0.000873	1	0.04325	0.3775	10	374	RELN,DAB1,ST6GAL1,CRABP2,TGFB3,PTPRD,DNM3,SEMA3E,VEGFA,NIN
GO: Biological Process	GO:0010648	negative regulation of cell communication	0.0008857	1	0.04325	0.3775	22	1328	CYLD,AMER1,RNF152,PEG10,DUSP4,DAB1,GATA3,HIPK2,GRB10,KLF4,RGS3,CREB3L1,CRY2,TGFB3,PPP2R3A,SYT11,PTPRR,RAB7B,RNF41,IL1RN,PADI2,VEGFA
GO: Biological Process	GO:0051049	regulation of transport	0.0008961	1	0.04325	0.3775	29	1975	AKAP6,CYLD,RELN,ABCA1,KCNH7,HTR2C,MYLK,DDX58,PCLO,GATA3,MYRIP,GRB10,B3GAT3,CRY2,TGFB3,HAVCR2,ACSL4,KCNA3,SYT11,TRIM9,FZD5,ANKRD1,PKIA,SYT4,IL1RN,TNFSF15,SYT13,AKAP7,VEGFA
GO: Biological Process	GO:0045666	positive regulation of neuron differentiation	0.000909	1	0.04325	0.3775	10	376	RELN,ZEB1,DAB1,CRABP2,PTPRD,ANKRD1,SYT4,QKI,VEGFA,NIN
GO: Biological Process	GO:0048667	cell morphogenesis involved in neuron differentiation	0.0009282	1	0.04325	0.3775	13	590	RELN,SLITRK4,DAB1,GATA3,ZNF280B,CRABP2,EFNB3,PTPRD,KLF7,DNM3,SEMA3E,VEGFA,NIN
GO: Biological Process	GO:0006868	glutamine transport	0.0009339	1	0.04325	0.3775	2	6	SLC1A4,SLC38A1
GO: Biological Process	GO:0031327	negative regulation of cellular biosynthetic process	0.0009359	1	0.04325	0.3775	25	1605	AKAP6,CYLD,KLF12,ZEB1,BACH2,GATA3,HIPK2,GRB10,TWIST2,ZNF280B,KLF4,ARID5A,PHF21A,CRY2,TGFB3,HAVCR2,IGF2BP2,THRB,ANKRD1,PKIA,QKI,OLIG2,PRDM6,SAMD4A,VEGFA
GO: Biological Process	GO:0000902	cell morphogenesis	0.0009675	1	0.04412	0.3851	22	1337	CYLD,FNDC3B,RELN,ERG,MCIDAS,SLITRK4,DAB1,GATA3,ST6GAL1,ZNF280B,CRABP2,TGFB3,HEG1,EFNB3,PTPRD,KLF7,DNM3,SYT4,IL7R,SEMA3E,VEGFA,NIN
GO: Biological Process	GO:0090287	regulation of cellular response to growth factor stimulus	0.001076	1	0.04842	0.4226	8	256	ZEB1,PEG10,GATA3,HIPK2,GRB10,TGFB3,CYR61,VEGFA
GO: Biological Process	GO:0032940	secretion by cell	0.001132	1	0.04918	0.4292	19	1090	ABCA1,HTR2C,PCLO,GATA3,MYRIP,CREB3L1,CRY2,TGFB3,HAVCR2,GBP5,SYT11,TRIM9,ANKRD1,SYT4,LTBP2,IL1RN,TNFSF15,SYT13,VEGFA
GO: Biological Process	GO:0051962	positive regulation of nervous system development	0.001178	1	0.04918	0.4292	12	531	RELN,ZEB1,SLITRK4,DAB1,CRABP2,PTPRD,ANKRD1,SYT4,QKI,OLIG2,VEGFA,NIN
GO: Biological Process	GO:0009968	negative regulation of signal transduction	0.001185	1	0.04918	0.4292	20	1181	CYLD,AMER1,RNF152,PEG10,DUSP4,DAB1,GATA3,HIPK2,GRB10,KLF4,RGS3,CREB3L1,CRY2,TGFB3,PPP2R3A,PTPRR,RAB7B,IL1RN,PADI2,VEGFA
GO: Biological Process	GO:0010558	negative regulation of macromolecule biosynthetic process	0.001189	1	0.04918	0.4292	24	1540	CYLD,KLF12,ZEB1,BACH2,GATA3,HIPK2,GRB10,TWIST2,ZNF280B,KLF4,ARID5A,PHF21A,CRY2,TGFB3,HAVCR2,IGF2BP2,THRB,ANKRD1,PKIA,QKI,OLIG2,PRDM6,SAMD4A,VEGFA
GO: Biological Process	GO:0001974	blood vessel remodeling	0.001194	1	0.04918	0.4292	4	58	ERG,TGM2,JAG1,VEGFA
GO: Biological Process	GO:0045778	positive regulation of ossification	0.001199	1	0.04918	0.4292	5	99	TGFB3,THRB,CYR61,JAG1,VEGFA
GO: Biological Process	GO:0009890	negative regulation of biosynthetic process	0.001216	1	0.04918	0.4292	25	1635	AKAP6,CYLD,KLF12,ZEB1,BACH2,GATA3,HIPK2,GRB10,TWIST2,ZNF280B,KLF4,ARID5A,PHF21A,CRY2,TGFB3,HAVCR2,IGF2BP2,THRB,ANKRD1,PKIA,QKI,OLIG2,PRDM6,SAMD4A,VEGFA
GO: Biological Process	GO:0001654	eye development	0.00122	1	0.04918	0.4292	10	391	ZEB1,GATA3,HIPK2,TWIST2,KLF4,PPP2R3A,FZD5,JAG1,NHS,VEGFA
GO: Biological Process	GO:0007416	synapse assembly	0.001231	1	0.04918	0.4292	6	148	RELN,PCLO,SLITRK4,PTPRD,FZD5,DNM3
GO: Biological Process	GO:0035295	tube development	0.001234	1	0.04918	0.4292	14	686	FNDC3B,ZEB1,DAB1,GATA3,LMO4,TGFB3,TGM2,HEG1,THRB,MICAL2,JAG1,PAX7,SEMA3E,VEGFA
GO: Biological Process	GO:0051172	negative regulation of nitrogen compound metabolic process	0.001269	1	0.05	0.4364	25	1640	AKAP6,CYLD,KLF12,ZEB1,HTR2C,BACH2,GATA3,HIPK2,TWIST2,ZNF280B,KLF4,ARID5A,PHF21A,CRY2,TGFB3,HAVCR2,IGF2BP2,THRB,ANKRD1,PKIA,QKI,OLIG2,PRDM6,SAMD4A,VEGFA
GO: Cellular Component	GO:0005667	transcription factor complex	3.546e-05	0.01085	0.01085	0.0684	12	368	ZEB1,GATA3,HIPK2,TWIST2,LMO4,KLF4,HNF4G,ARNTL2,ARID5A,ANKRD1,PAX7,OLIG2
GO: Cellular Component	GO:0030054	cell junction	0.0001782	0.05454	0.02727	0.1719	22	1200	AKAP6,XIRP1,MYLK,DDX58,DTNA,ARHGAP26,PCLO,CLDN1,HAVCR2,FRMD4A,TGM2,HEG1,SYT11,PTPRR,TRIM9,ARHGAP31,FZD5,JAG1,NHS,SYT4,SAMD4A,GABRA3
